# Supplementary material for: The effect of conservative non-pharmacological interventions on the management of urinary incontinence in older adults living with frailty: Systematic review and meta-analysis
Source: PLoS One. 2025 May 14;20(5):e0322742. doi: 10.1371/journal.pone.0322742 (PMC12077729; doi:10.1371/journal.pone.0322742)
Supplement: S1 Table — (DOCX) [file pone.0322742.s005.xlsx]

## Sheet: Sheet1
Authors	Year	Title	Journal	Eligibility decision
	1993	A comparison of quality of life with patient reported symptoms and objective findings in men with benign prostatic hyperplasia. The Department of Veterans Affairs Cooperative Study of transurethral resection for benign prostatic hyperplasia	The Journal of urology	Wrong outcome
	1999	Neoadjuvant cisplatin, methotrexate, and vinblastine chemotherapy for muscle-invasive bladder cancer: a randomised controlled trial. International collaboration of trialists	Lancet (London, England)	Wrong population
	2003	Neoadjuvant chemotherapy in invasive bladder cancer: a systematic review and meta-analysis	Lancet (London, England)	Wrong population
	2005	Adjuvant chemotherapy in invasive bladder cancer: a systematic review and meta-analysis of individual patient data Advanced Bladder Cancer (ABC) Meta-analysis Collaboration	European urology	Wrong population
	2011	Long-term effects of transabdominal electrical stimulation in treating children with slow-transit constipation	Journal of pediatric surgery. 46 (12) (pp 2309-2312), 2011. Date of publication: 2011.	Wrong population
	2012	Rectal balloon training in female urinary incontinence	Journal of Rehabilitation Medicine (Stiftelsen Rehabiliteringsinformation)	Wrong intervention
	2014	Baseline characteristics of the 4011 patients recruited into the â€˜Efficacy of Nitric Oxide in Strokeâ€™ (ENOS) trial	International journal of stroke	Wrong population
Aballea, S. and Maman, K. and Desroziers, K. and Nazir, J. and Odeyemi, I. A. O. and Hakimi, Z. and Garnham, A. and Toumi, M.	2013	Cost-effectiveness of mirabegron compared with tolterodine er 4mg for the treatment of patients with overactive bladder in the United Kingdom: Results from a trial-based model	Value in Health	Wrong intervention
Abdel-Fattah, M. and Barrington, J. W. and Arunkalaivanan, A. S.	2004	Pelvicol pubovaginal sling versus tension-free vaginal tape for treatment of urodynamic stress incontinence: a prospective randomized three-year follow-up study	European urology	Wrong intervention
Abdel-Fattah, Mohamed and Familusi, Akinbowale and Ramsay, Ian and Ayansina, Dolapo and Mostafa, Alyaa	2010	Preoperative determinants for failure of transobturator tapes in the management of female urodynamic stress incontinence	International journal of gynaecology and obstetrics: the official organ of the International Federation of Gynaecology and Obstetrics	Wrong intervention
Abdel-Fattah, Mohamed and Hopper, Laura R. and Mostafa, Alyaa	2014	Evaluation of transobturator tension-free vaginal tapes in the surgical management of mixed urinary incontinence: 3-year outcomes of a randomized controlled trial	The Journal of urology	Wrong intervention
Abdel-Fattah, M. and Mostafa, A. and Young, D. and Ramsay, I.	2011	Evaluation of transobturator tension-free vaginal tapes in the management of women with mixed urinary incontinence: One-year outcomes	American Journal of Obstetrics and Gynecology	Wrong intervention
Abdel-Fattah, M. and Ramsay, I. and Pringle, S. and Hardwick, C. and Ali, H. and Young, D. and Mostafa, A.	2011	Evaluation of transobturator tension-free vaginal tapes in management of women with recurrent stress urinary incontinence	Urology	Wrong intervention
Abdel-Fattah M., Cooper D., Davidson T., Kilonzo M., Hossain M., Boyers D., et al.	2022	Single-Incision Mini-Slings for Stress Urinary Incontinence in Women	New England journal of medicine 2022 Vol. 386 Issue 13 Pages 1230‐1243	Wrong intervention
Abdelaziz, Mahmoud and Naidu, Babu and Agostini, Paula	2011	Is prophylactic minitracheostomy beneficial in high-risk patients undergoing thoracotomy and lung resection?	Interactive cardiovascular and thoracic surgery	Wrong population
Abdelbary, A. and Al-Dessoukey, A. A. and Moussa, A. S. and El-nasr, M. S. and Elmarakbi, A. A. and Ragheb, A. M. and Elbatanouny, A. M. and Abdellateef, A. and Sayed, O. and Lotfy, A. and Mohyelden, K. and Abdelhamid, A. M. and Galal, E. M. and Massoud, A. and Ibrahim, R. M.	2020	Overactive bladder symptoms recurrence after sudden versus gradual weaning of Solifenacin	African Journal of Urology	Wrong intervention
Abdelbary, A. M. and El-Dessoukey, A. A. and Massoud, A. M. and Moussa, A. S. and Zayed, A. S. and Elsheikh, M. G. and Ghoneima, W. and Abdella, R. and Yousef, M.	2015	Combined Vaginal Pelvic Floor Electrical Stimulation (PFS) and Local Vaginal Estrogen for Treatment of Overactive Bladder (OAB) in Perimenopausal Females. Randomized Controlled Trial (RCT)	Urology	Wrong population
Abdelhamid, M. H. and Zayed, A. S. and Ghoneima, W. E. and Elmarakbi, A. A. and El Sheemy, M. S. and Aref, A. and Abdelbary, A. and Nour, H. H.	2017	Randomized, double-blind, placebo-controlled trial to compare solifenacin versus trospium chloride in the relief of double-J stent-related symptoms	World journal of urology	Wrong population
Ablove, T. and Bell, L. N. and Liang, H. and Chappell, R. J. and Toklu, H. Z. and Yale, S. H.	2018	The effect of solifenacin on postvoid dribbling in women: results of a randomized, double-blind placebo-controlled trial	International Urogynecology Journal	Wrong intervention
Abrams, Paul and Amarenco, Gerard and Bakke, August and BuczyÅ„ski, Andrzej and Castro-Diaz, David and Harrison, Simon and Kramer, Guus and Marsik, Robert and Prajsner, Andrzej and StÃ¶hrer, Manfred and Van Kerrebroeck, Philip and Wyndaele, Jean Jacques	2003	Tamsulosin: efficacy and safety in patients with neurogenic lower urinary tract dysfunction due to suprasacral spinal cord injury	The Journal of urology	Wrong population
Abrams, P. and Donovan, J. L. and de la Rosette, J. J. and SchÃ¤fer, W.	1997	International Continence Society "Benign Prostatic Hyperplasia" Study: background, aims, and methodology	Neurourology and urodynamics	Wrong population
Abrams, P. and Freeman, R. and Anderstrom, C. and Mattiasson, A.	1998	Tolterodine, a new antimuscarinic agent: As effective but better tolerated than oxybutynin in patients with an overactive bladder	British Journal of Urology	Wrong intervention
Abrams, P. and Kaplan, S. and De Koning Gans, H. J. and Millard, R.	2006	Safety and tolerability of tolterodine for the treatment of overactive bladder in men with bladder outlet obstruction	Journal of Urology	Wrong intervention
Abrams, P. and Kelleher, C. and Huels, J. and Quebe-Fehling, E. and Omar, M. A. and Steel, M.	2008	Clinical relevance of health-related quality of life outcomes with darifenacin	BJU International	Wrong intervention
Abrams, P. and Kelleher, C. and Staskin, D. and Kay, R. and Martan, A. and Mincik, I. and Newgreen, D. and Ridder, A. and Paireddy, A. and van Maanen, R.	2017	Combination treatment with mirabegron and solifenacin in patients with overactive bladder: exploratory responder analyses of efficacy and evaluation of patient-reported outcomes from a randomized, double-blind, factorial, dose-ranging, Phase II study (SYMPHONY)	World journal of urology	Wrong intervention
Abrams, P. and Kelleher, C. and Staskin, D. and Rechberger, T. and Kay, R. and Martina, R. and Newgreen, D. and Paireddy, A. and van Maanen, R. and Ridder, A.	2015	Combination treatment with mirabegron and solifenacin in patients with overactive bladder: efficacy and safety results from a randomised, double-blind, dose-ranging, phase 2 study (Symphony)	European urology	Wrong intervention
Abrams, P. and Malone-Lee, J. and Jacquetin, B. and Wyndaele, J. J. and Tammela, T. and Jonas, U. and Wein, A.	2001	Twelve-month treatment of overactive bladder: Efficacy and tolerability of tolterodine	Drugs and Aging	Wrong intervention
Abrams, P. and Schulman, C. C. and Vaage, S.	1995	Tamsulosin, a selective alpha 1c-adrenoceptor antagonist: a randomized, controlled trial in patients with benign prostatic 'obstruction' (symptomatic BPH). The European Tamsulosin Study Group	British journal of urology	Wrong intervention
Abrams, P. and Swift, S.	2005	Solifenacin is effective for the treatment of OAB dry patients: A pooled analysis	European Urology	Wrong intervention
Abreu, D. and Campos, E. and Seija, V. and Arroyo, C. and Suarez, R. and Rotemberg, P. and Guillama, F. and Carvalhal, G. and Campolo, H. and Machado, M. and et al.	2014	Surgical site infection in surgery for benign prostatic hyperplasia: comparison of two skin antiseptics and risk factors	Surgical infections	Wrong intervention
Actrn	2013	A randomised controlled trial of bright light therapy to improve mood in residential care	https://trialsearch.who.int/Trial2.aspx?TrialID=ACTRN12613000614796	Wrong intervention
Actrn	2016	A pilot randomized controlled trial of increased sleep opportunity on glucose tolerance, weight gain and body composition parameters in pregnancy	https://trialsearch.who.int/Trial2.aspx?TrialID=ACTRN12616001209482	Wrong population
Actrn	2017	The effect of antenatal pelvic floor muscle exercises on female sexual function: A randomised controlled trial	https://trialsearch.who.int/Trial2.aspx?TrialID=ACTRN12617001030369	Wrong population
Actrn	2017	Chronic Obstructive Pulmonary Disease (COPD) management at home to reduce emergency department presentations: a randomised controlled, feasibility trial	https://trialsearch.who.int/Trial2.aspx?TrialID=ACTRN12617001075370	Wrong population
Actrn	2018	Promoting Physical Activity in Regional and Remote Cancer Survivors (PPARCS) using Wearable technology and telephone health-coaching: Randomised Controlled Trial	https://trialsearch.who.int/Trial2.aspx?TrialID=ACTRN12618001743257	Wrong population
Actrn	2020	Optimising outcomes for frail hospitalised older adults â€“ nurse led volunteer support and pain assessment interventions: A cluster randomised control trial	https://trialsearch.who.int/Trial2.aspx?TrialID=ACTRN12620001173987	Wrong intervention
Actrn	2021	Preoperative exercise and education for patients undergoing major abdominal cancer surgery: A multicentre randomised controlled trial (PRIORITY Trial)	https://trialsearch.who.int/Trial2.aspx?TrialID=ACTRN12621000617864	Wrong population
Actrn	2023	Effect of the HIRAID (Trademark) Aged Care Nursing Framework on the Quality and Safety of Residential Aged Care	https://trialsearch.who.int/Trial2.aspx?TrialID=ACTRN12623000481673	Wrong intervention
Actrn	2017	Mini sling or retropubic sling in women with Stress Urinary Incontinence - a Randomised Controlled Trial (Mini Retro)	http://www.who.int/trialsearch/Trial2.aspx?TrialID=ACTRN12617000167369	Wrong population
Actrn	2017	Carbon dioxide (CO2) Surgical Laser for Treatment of Stress Urinary Incontinence in Women – a RCT study	http://www.who.int/trialsearch/Trial2.aspx?TrialID=ACTRN12617000099325	Wrong population
Addington, W. R. and Stephens, R. E. and Miller, S. P.	2019	Involuntary cough is superior to voluntary cough for identifying stress urinary incontinence	Central European Journal of Urology	Wrong outcome
Adelowo, A. and Illanes, D. S. and Modest, A. M. and McNicholas, J. and Sheehan, V.	2019	The effect of temperature variation on pain perception during intradetrussor injection of onabotulinum toxin a (Botox) for treatment of refractory overactive bladder (OAB) and neurogenic bladder	International Urogynecology Journal	Wrong population
Adhikari N.K.J.; Hashmi M.; Vijayaraghavan B.K.T.; Haniffa R.; Beane A.; Webb S.A. et al	2023	Intravenous Vitamin C for Patients Hospitalized With COVID-19 Two Harmonized Randomized Clinical Trials	JAMA. 330(18) (pp 1745-1759), 2023	Wrong population
Adrianwagg, M. and Cardozo, L. and Nitti, V. W. and Castro-Diaz, D. and Auerbach, S. and Blauwet, M. B. and Siddiqui, E.	2014	The efficacy and tolerability of the beta3-adrenoceptor agonist mirabegron for the treatment of symptoms of overactive bladder in older patients	Age and Ageing	Wrong intervention
Afshar, Kambiz and Fleischmann, Nina and Schmiemann, Guido and Bleidorn, Jutta and Hummers-Pradier, Eva and Friede, Tim and Wegscheider, Karl and Moore, Michael and GÃ¡gyor, IldikÃ³	2018	Reducing antibiotic use for uncomplicated urinary tract infection in general practice by treatment with uva-ursi (REGATTA) â€“ a double-blind, randomized, controlled comparative effectiveness trial	BMC Complementary & Alternative Medicine	Wrong population
Agarwal, A. and Raza, M. and Singhal, V. and Dhiraaj, S. and Kapoor, R. and Srivastava, A. and Gupta, D. and Singh, P. K. and Pandey, C. K. and Singh, U.	2005	The efficacy of tolterodine for prevention of catheter-related bladder discomfort: a prospective, randomized, placebo-controlled, double-blind study	Anesthesia and analgesia	Wrong intervention
Agnew, R. and Van Den Heuvel, E. and Tannenbaum, C.	2011	Recruiting for continence promotion trials: barriers and solutions for optimizing efficiency	Neurourology and urodynamics	Wrong study design
Agnew, R. and Van Den Heuvel, E. and Tannenbaum, C.	2012	Comparative impact of continence promotion interventions targeting older women reluctant to seek care for urinary incontinence	Journal of the American Geriatrics Society	Wrong outcome
Agnew, Rona and van den Heuvel, Eleanor and Tannenbaum, Cara	2013	Efficiency of using community organisations as catalysts for recruitment to continence promotion trials	Clinical trials (London, England)	Wrong study design
Aharony L., De Cock J., Nuotio M.S., Pedone C., Rifel J., Vande Walle N., et al.	2017	Consensus document on the detection and diagnosis of urinary incontinence in older people	European geriatric medicine 2017 Vol. 8 Issue 3 Pages 202-209	Wrong publication type
Ahmed, A. F. and Maarouf, A. and Shalaby, E. and Gabr, A. H. and Shahin, A. and Ghobish, A.	2015	The impact of adding low-dose oral desmopressin therapy to tamsulosin therapy for treatment of nocturia owing to benign prostatic hyperplasia	World journal of urology	Wrong intervention
Ahmed, A. S. and Clark, B. A. and Joshi, S. A. and Nair, G. V. and Olson, J. A. and Padanilam, B. J. and Patel, P. J.	2020	Avoiding Bladder Catheters During Atrial Fibrillation Ablation	JACC. Clinical electrophysiology	Wrong intervention
Ahmed, K. S. and El Badry, S. M. and ElDeeb, A. M. and Rehan, M. R.	2020	Effect of transcutaneous versus percutaneous tibi al nerve stimulation on overactive bladder in postmenopausal women	European Journal of Molecular and Clinical Medicine	Wrong population
Aho, T. F. and Gilling, P. J. and Kennett, K. M. and Westenberg, A. M. and Fraundorfer, M. R. and Frampton, C. M.	2005	Holmium laser bladder neck incision versus holmium enucleation of the prostate as outpatient procedures for prostates less than 40 grams: a randomized trial	Journal of urology	Wrong population
Ahren, B. and Simonsson, E. and Larsson, H. and Landin-Olsson, M. and Torgeirsson, H. and Jansson, P. A. and Sandqvist, M. and Bavenholm, P. and Efendic, S. and Eriksson, J. W. and Dickinson, S. and Holmes, D.	2002	Inhibition of dipeptidyl peptidase IV improves metabolic control over a 4-week study period in type 2 diabetes	Diabetes Care	Wrong population
Ahronheim, J. C. and Morrison, R. S. and Morris, J. and Baskin, S. and Meier, D. E.	2000	Palliative care in advanced dementia: a randomized controlled trial and descriptive analysis	Journal of Palliative Medicine	Wrong population
Ahyai, S. A. and Lehrich, K. and Kuntz, R. M.	2007	Holmium laser enucleation versus transurethral resection of the prostate: 3-year follow-up results of a randomized clinical trial	European urology	Wrong population
Ahyai, Sascha A. and Ludwig, Tim A. and Dahlem, Roland and Soave, Armin and Rosenbaum, Clemens and Chun, Felix K. H. and Fisch, Margit and Schmid, Marianne and Kluth, Luis A.	2016	Outcomes of single- vs double-cuff artificial urinary sphincter insertion in low- and high-risk profile male patients with severe stress urinary incontinence	BJU international	Wrong intervention
AigmÃ¼ller, T. and Tammaa, A. and Tamussino, K. and Hanzal, E. and Umek, W. and KÃ¶lle, D. and Kropshofer, S. and Bjelic-Radisic, V. and Haas, J. and Giuliani, A. and et al.	2014	Retropubic vs. transobturator tension-free vaginal tape for female stress urinary incontinence: 3-month results of a randomized controlled trial	International urogynecology journal	Wrong intervention
Aimin, Ding and Huling, Cao and Lihua, Wang and Jiangang, Chen and Jian, Wang and Bosheng, He and Ding, Aimin and Cao, Huling and Wang, Lihua and Chen, Jiangang and Wang, Jian and He, Bosheng	2016	A novel automatic regulatory device for continuous bladder irrigation based on wireless sensor in patients after transurethral resection of the prostate: A prospective investigation	Medicine	Wrong intervention
Akaza, H. and Koiso, K. and Kotake, T. and Matsumura, Y. and Isaka, S. and Machida, T. and Obata, K. and Ohashi, Y. and Ohe, H. and Ohi, Y.	1992	Long-term results of intravesical chemoprophylaxis of superficial bladder cancer: experience of the Japanese Urological Cancer Research Group for Adriamycin	Cancer chemotherapy and pharmacology	Wrong population
AkÃ§a, B. and AydoÄŸan-Eren, E. and Canbay, Ã– and KaragÃ¶z, A. H. and ÃœzÃ¼mcÃ¼gil, F. and Ankay-YilbaÅŸ, A. and Ã‡elebi, N.	2016	Comparison of efficacy of prophylactic ketamine and dexmedetomidine on postoperative bladder catheter-related discomfort	Saudi medical journal	Wrong population
Akcam, F. Z. and Kaya, O. and Temel, E. N. and Buyuktuna, S. A. and Unal, O. and Yurekli, V. A.	2019	An investigation of the effectiveness against bacteriuria of silver-coated catheters in short-term urinary catheter applications: a randomized controlled study	Journal of infection and chemotherapy	Wrong population
AksnessÃ¦ther, B. Y. and Myklebust, TÃ… and Solberg, A. and Klepp, O. H. and Skovlund, E. and Hoff, S. R. and FossÃ¥, S. D. and Widmark, A. and Lund, JÃ…	2020	Second Cancers in Patients With Locally Advanced Prostate Cancer Randomized to Lifelong Endocrine Treatment With or Without Radical Radiation Therapy: long-Term Follow-up of the Scandinavian Prostate Cancer Group-7 Trial	International journal of radiation oncology, biology, physics	Wrong population
Alahmri L.M.; Embaby H.	2024	Effect of home-based core exercises on postpartum stress urinary incontinence during COVID-19 pandemic in Jeddah city: a randomised control trial	Physiotherapy Quarterly. 32(1) (pp 35-42	Wrong population
Albers-Heitner C.P., Lagro‐Janssen A.L.M, Venema P.L., Berghmans L.C.M, Winkens R.A.G, de Jonge A., et al.	2011	Experiences and attitudes of nurse specialists in primary care regarding their role in care for patients with urinary incontinence	Scandinavian Journal of Caring Sciences 2011 Vol. 25 Issue 2 Pages 303-310	Wrong population
Al Belushi, Z. I. and Al Kiyumi, M. H. and Al-Mazrui, A. A. and Jaju, S. and Alrawahi, A. H. and Al Mahrezi, A. M.	2020	Effects of home-based pelvic floor muscle training on decreasing symptoms of stress urinary incontinence and improving the quality of life of urban adult Omani women: a randomized controlled single-blind study	Neurourology and urodynamics	Wrong population
Al-Ansari, A. and Younes, N. and Sampige, V. P. and Al-Rumaihi, K. and Ghafouri, A. and Gul, T. and Shokeir, A. A.	2010	GreenLight HPS 120-W laser vaporization versus transurethral resection of the prostate for treatment of benign prostatic hyperplasia: a randomized clinical trial with midterm follow-up	European urology	Wrong intervention
Al-Buheissi, Salah and Khasriya, Rajvinder and Maraj, Barry H. and Malone-Lee, James	2008	A simple validated scale to measure urgency	The Journal of urology	Wrong study design
Al-Kohlany, K. M. and Shokeir, A. A. and Mosbah, A. and Mohsen, T. and Shoma, A. M. and Eraky, I. and El-Kenawy, M. and El-Kappany, H. A.	2005	Treatment of complete staghorn stones: a prospective randomized comparison of open surgery versus percutaneous nephrolithotomy	Journal of urology	Wrong population
Al-Shukri, S. H. and Pushkar, D. Y. and Apolikhin, O. I. and Evdokimov, M. S. and Kogan, M. I. and Krivoborodov, G. G. and Kagan, O. F. and Petrov, S. B. and Poltoratskyi, A. N. and Kuzmin, I. V. and et al.	2018	Imidafenacin for treatment of overactive bladder and urgent urinary incontinence: the results of open-label multicenter randomized controlled clinical trial	Urologiia (Moscow, Russia : 1999)	Wrong population
Albers-Heitner, C. P. and Joore, M. A. and Winkens, R. A. G. and Lagro-Janssen, A. L. M. and Severens, J. L. and Berghmans, L. C. M.	2012	Cost-effectiveness of involving nurse specialists for adult patients with urinary incontinence in primary care compared to care-as-usual: an economic evaluation alongside a pragmatic randomized controlled trial	Neurourology and urodynamics	Wrong population
Albers-Heitner, P. C. and Lagro-Janssen, T. A. and Joore, M. M. and Berghmans, B. L. and Nieman, F. F. and Venema, P. P. and Severens, J. J. and Winkens, R. R.	2011	Effectiveness of involving a nurse specialist for patients with urinary incontinence in primary care: results of a pragmatic multicentre randomised controlled trial	International Journal of Clinical Practice	Wrong population
Albisinni, Simone and Rassweiler, Jens and Abbou, Clement-Claude and Cathelineau, Xavier and Chlosta, Piotr and Fossion, Laurent and Gaboardi, Franco and Rimington, Peter and Salomon, Laurent and Sanchez-Salas, Rafael and Stolzenburg, Jens-Uwe and Teber, Dogu and van Velthoven, Roland	2015	Long-term analysis of oncological outcomes after laparoscopic radical cystectomy in Europe: results from a multicentre study by the European Association of Urology (EAU) section of Uro-technology	BJU international	Wrong study design
Alemozaffar, Mehrdad and Ogan, Kenneth and Filson, Christopher P. and Patil, Dattatraya and Lee, Grace and Canter, Daniel J. and Hong, Gordon and Master, Viraj A.	2019	A randomized, controlled trial for transurethral treatment of bladder tumors using PlasmaButton vaporization electrode or monopolar loop electrocautery	The Canadian journal of urology	Wrong intervention
Alessandri, F. and Mistrangelo, E. and Lijoi, D. and Ferrero, S. and Ragni, N.	2006	A prospective, randomized trial comparing immediate versus delayed catheter removal following hysterectomy	Acta obstetricia et gynecologica Scandinavica	Wrong population
Alessi, C. A. and Yoon, E. and Schnelle, J. F. and Al-Samanai, N. R. and Cruise, P. A.	1999	A randomized trial of a combined physical activity and environmental intervention in nursing home residents: Do sleep and agitation improve?	Journal of the American Geriatrics Society	Wrong population
Alewijnse, Dianne and Metsemakers, Job F. M. and Mesters, Ilse E. P. E. and van den Borne, Bart	2003	Effectiveness of pelvic floor muscle exercise therapy supplemented with a health education program to promote long-term adherence among women with urinary incontinence	Neurourology and urodynamics	Wrong study design
Alexander, D. N. and Cen, S. and Sullivan, K. J. and Bhavnani, G. and Ma, X. and Azen, S. P.	2004	Effects of acupuncture treatment on poststroke motor recovery and physical function: A pilot study	Neurorehabilitation and Neural Repair	Wrong population
Alexander, N. B. and Galecki, A. T. and Grenier, M. L. and Nyquist, L. V. and Hofmeyer, M. R. and Grunawalt, J. C. and Medell, J. L. and Fry-Welch, D.	2001	Task-specific resistance training to improve the ability of activities of daily living-impaired older adults to rise from a bed and from a chair	Journal of the American Geriatrics Society	Wrong population
Alivizatos, G. and Skolarikos, A. and Chalikopoulos, D. and Papachristou, C. and Sopilidis, O. and Dellis, A. and Kastriotis, I. and Deliveliotis, C.	2008	Transurethral photoselective vaporization versus transvesical open enucleation for prostatic adenomas >80ml: 12-mo results of a randomized prospective study	European urology	Wrong population
Alkis, O. and Sevim, M. and Guven Kartal, I. and Baser, A. and Ibrahim Ivelik, H. and Aras, B.	2021	Comparison of transcutaneous tibial nerve stimulation (TTNS) protocols for women with refractory overactive bladder (OAB): A prospective randomised trial	International Journal of Clinical Practice	Wrong population
Allen, M. S. and Blackmon, S. H. and Nichols, F. C. and Cassivi, S. D. and Harmsen, W. S. and Lechtenberg, B. and Pierson, K. and Wigle, D. A. and Shen, K. R.	2016	Optimal Timing of Urinary Catheter Removal After Thoracic Operations: a Randomized Controlled Study	Annals of thoracic surgery	Wrong population
Allen N.E., Canning C.G., Almeida L.R.S., Bloem B.R., Keus S.H.J., Löfgren N., et al.	2022	Interventions for preventing falls in Parkinson's disease	Cochrane Database of Systematic Reviews 2022 Issue 6	Wrong outcome
Allison, K. P. and Gosling, P. and Jones, S. and Pallister, I. and Porter, K. M.	1999	Randomized trial of hydroxyethyl starch versus gelatine for trauma resuscitation	Journal of trauma	Wrong population
Almarzouq, A. and Hu, J. and Noureldin, Y. A. and Yin, A. and Anidjar, M. and Bladou, F. and Tanguay, S. and Kassouf, W. and Aprikian, A. G. and Andonian, S.	2020	Are basic robotic surgical skills transferable from the simulator to the operating room? A randomized, prospective, educational study	Canadian Urological Association Journal	Wrong population
Altman, Daniel and Hjern, Fredrik and ZetterstrÃ¶m, Jan	2016	Transanal submucosal polyacrylamide gel injection treatment of anal incontinence: a randomized controlled trial	Acta obstetricia et gynecologica Scandinavica	Wrong intervention
Altman, D. and MoÃ¸ller Bek, K. and Mikkola, T. and Gunnarsson, J. and EllstrÃ¶m Engh, M. and Falconer, C.	2013	Intra-and perioperative morbidity following pelvic organ prolapse repair using a transvaginal suture capturing mesh device compared to trocar guided transvaginal mesh and traditional colporraphy	Neurourology and urodynamics	Wrong intervention
Altman, Daniel and VÃ¤yrynen, Tapio and Engh, Marie EllstrÃ¶m and Axelsen, Susanne and Falconer, Christian	2011	Anterior colporrhaphy versus transvaginal mesh for pelvic-organ prolapse	The New England journal of medicine	Wrong population
Altorki, N. K. and Wang, X. and Wigle, D. and Gu, L. and Darling, G. and Ashrafi, A. S. and Landrenau, R. and Miller, D. and Liberman, M. and Jones, D. R. and et al.	2018	Perioperative mortality and morbidity after sublobar versus lobar resection for early-stage non-small-cell lung cancer: post-hoc analysis of an international, randomised, phase 3 trial (CALGB/Alliance 140503)	Lancet respiratory medicine	Wrong population
Aluwini, S. and Pos, F. and Schimmel, E. and Krol, S. and van der Toorn, P. P. and de Jager, H. and Alemayehu, W. G. and Heemsbergen, W. and Heijmen, B. and Incrocci, L.	2016	Hypofractionated versus conventionally fractionated radiotherapy for patients with prostate cancer (HYPRO): late toxicity results from a randomised, non-inferiority, phase 3 trial	The Lancet Oncology	Wrong population
Alvarez, O. M. and Kalinski, C. and Nusbaum, J. and Hernandez, L. and Pappous, E. and Kyriannis, C. and Parker, R. and Chrzanowski, G. and Comfort, C. P.	2007	Incorporating wound healing strategies to improve palliation (symptom management) in patients with chronic wounds	Journal of palliative medicine	Wrong population
Alves, F. K. and Riccetto, C. and Adami, D. B. V. and Marques, J. and Pereira, L. C. and Palma, P. and Botelho, S.	2015	A pelvic floor muscle training program in postmenopausal women: A randomized controlled trial	Maturitas	Wrong population
Amar, M. J. A. and Kaler, M. and Courville, A. B. and Shamburek, R. and Sampson, M. and Remaley, A. T.	2016	Randomized double blind clinical trial on the effect of oral alpha-cyclodextrin on serum lipids	Lipids in Health and Disease	Wrong population
Amarenco, G. and Sutory, M. and Zachoval, R. and Agarwal, M. and Del Popolo, G. and Tretter, R. and Compion, G. and De Ridder, D.	2017	Solifenacin is effective and well tolerated in patients with neurogenic detrusor overactivity: results from the double-blind, randomized, active- and placebo-controlled SONIC urodynamic study	Neurourology and urodynamics	Wrong population
Amaro, J. L. and Gameiro, M. O. and Kawano, P. R. and Padovani, C. R.	2006	Intravaginal electrical stimulation: a randomized, double-blind study on the treatment of mixed urinary incontinence	Acta obstetricia et gynecologica Scandinavica	Wrong population
Amaro, J. L. and Gameiro, M. O. and Padovani, C. R.	2005	Effect of intravaginal electrical stimulation on pelvic floor muscle strength	International urogynecology journal and pelvic floor dysfunction	Wrong intervention
Ammendolia, C. and Cote, P. and Rampersaud, Y. R. and Southerst, D. and Schneider, M. and Ahmed, A. and Bombardier, C. and Hawker, G. and Budgell, B.	2019	Effect of active TENS versus de-tuned TENS on walking capacity in patients with lumbar spinal stenosis: A randomized controlled trial	Chiropractic and Manual Therapies	Wrong population
Amundsen, C. L. and Komesu, Y. M. and Chermansky, C. and Gregory, W. T. and Myers, D. L. and Honeycutt, E. F. and Vasavada, S. P. and Nguyen, J. N. and Wilson, T. S. and Harvie, H. S. and et al.	2018	Two-Year Outcomes of Sacral Neuromodulation Versus OnabotulinumtoxinA for Refractory Urgency Urinary Incontinence: a Randomized Trial	European urology	Wrong intervention
Amundsen, C. L. and Richter, H. E. and Menefee, S. and Vasavada, S. and Rahn, D. D. and Kenton, K. and Harvie, H. S. and Wallace, D. and Meikle, S.	2014	The Refractory Overactive Bladder: Sacral NEuromodulation vs. BoTulinum Toxin Assessment: ROSETTA trial	Contemporary Clinical Trials	Wrong population
Amundsen, Cindy L. and Richter, Holly E. and Menefee, Shawn A. and Komesu, Yuko M. and Arya, Lily A. and Gregory, W. Thomas and Myers, Deborah L. and Zyczynski, Halina M. and Vasavada, Sandip and Nolen, Tracy L. and Wallace, Dennis and Meikle, Susan F.	2016	OnabotulinumtoxinA vs Sacral Neuromodulation on Refractory Urgency Urinary Incontinence in Women: A Randomized Clinical Trial	JAMA: Journal of the American Medical Association	Wrong population
An, D. and Wang, J. and Zhang, F. and Wu, J. and Jing, H. and Gao, Y. and Cong, H. and Hu, C. and Fang, R. and Liao, L.	2021	Effects of Biofeedback Combined With Pilates Training on Post-prostatectomy Incontinence	Urology	Wrong population
Anan, Go and Kaiho, Yasuhiro and Iwamura, Hiromichi and Ito, Jun and Kohada, Yuki and Mikami, Jotaro and Sato, Makoto	2020	Preoperative pelvic floor muscle exercise for early continence after holmium laser enucleation of the prostate: a randomized controlled study	BMC Urology	Wrong population
Anand, Sonia S. and Bosch, Jackie and Eikelboom, John W. and Connolly, Stuart J. and Diaz, Rafael and Widimsky, Peter and Aboyans, Victor and Alings, Marco and Kakkar, Ajay K. and Keltai, Katalin and Maggioni, Aldo P. and Lewis, Basil S. and StÃ¶rk, Stefan and Jun, Zhu and Lopez-Jaramillo, Patricio and O'Donnell, Martin and Commerford, Patrick J. and Vinereanu, Dragos and Pogosova, Nana and Ryden…	2018	Rivaroxaban with or without aspirin in patients with stable peripheral or carotid artery disease: an international, randomised, double-blind, placebo-controlled trial	Lancet	Wrong population
Anantharaman, Priya and Moss, Alvin H.	2007	Should the medicare ESRD program pay for daily dialysis? An ethical analysis	Advances in chronic kidney disease	Wrong population
Ancill, R. J. and Ballard, J. H. and Capewell, M. A.	1987	Urinary tract infections in geriatric inpatients: a comparative study of amoxicillin-clavulanic acid and cotrimoxazole	Current therapeutic research - clinical and experimental	Wrong study design
Andersen, Christine Schmidt and Thoft Jensen, Bente and Nielsen Holck, Emil and Kingo, Pernille Skjold and Jensen, JÃ¸rgen Bjerggaard	2022	Prospective versus retrospective recordings of comorbidities and complications in bladder cancer patients undergoing radical cystectomy - a randomized controlled trial	Scandinavian journal of urology	Wrong population
Andersen, Lea L. and Alling MÃ¸ller, Lars M. and Gimbel, Helga M.	2015	Objective comparison of subtotal vs. total abdominal hysterectomy regarding pelvic organ prolapse and urinary incontinence: a randomized controlled trial with 14-year follow-up	European journal of obstetrics, gynecology, and reproductive biology	Wrong intervention
Anderson, C. E. and Birkhauser, V. and Stalder, S. A. and Bachmann, L. M. and Curt, A. and Jordan, X. and Leitner, L. and Liechti, M. D. and Mehnert, U. and Mohr, S. and Pannek, J. and Schubert, M. and van der Lely, S. and Kessler, T. M. and Brinkhof, M. W. G.	2021	Optimizing clinical trial design using prospective cohort study data: a case study in neuro-urology	Spinal Cord	Wrong population
Anderson, J. R. and Mortimer, K. and Pang, L. and Smith, K. M. and Bailey, H. and Hodgson, D. B. and Shaw, D. E. and Knox, A. J. and Harrison, T. W.	2016	Evaluation of the PPAR-Î³ Agonist Pioglitazone in Mild Asthma: A Double-Blind Randomized Controlled Trial	PloS one	Wrong population
Anderson, R. C. and Carnes, M. and Clark, A. and DeProsse, C. A. and Horbach, N. and Morley, J. and Ouslander, J. and Rappaport, S. and Sand, P. and Stone, A. R. and Venable, D. D. and Zirker, W.	1993	Effects of terodiline on urinary incontinence among older non- institutionalized women	Journal of the American Geriatrics Society	Wrong intervention
Anderson, R. J. and Bahn, G. D. and Moritz, T. E. and Kaufman, D. and Abraira, C. and Duckworth, W. and Anderson, Robert J. and Bahn, Gideon D. and Moritz, Thomas E. and Kaufman, Derrick and Abraira, Carlos and Duckworth, William	2011	Blood pressure and cardiovascular disease risk in the Veterans Affairs Diabetes Trial	Diabetes Care	Wrong population
Anderson, R. U. and MacDiarmid, S. and Kell, S. and Barada, J. H. and Serels, S. and Goldberg, R. P.	2006	Effectiveness and tolerability of extended-release oxybutynin vs extended-release tolterodine in women with or without prior anticholinergic treatment for overactive bladder	International Urogynecology Journal	Wrong intervention
Anderson, R. U. and Mobley, D. and Blank, B. and Saltzstein, D. and Susset, J. and Brown, J. S.	1999	Once daily controlled versus immediate release oxybutynin chloride for urge urinary incontinence	Journal of Urology	Wrong population
Andersson, J. and Fors, K. and Soderstrom, L. and Laurell, K.	2018	The association between self-reported INPH symptoms and findings on clinical examination	Fluids and Barriers of the CNS	Wrong population
Andes A., Moureau M., Myers S. and Brown H.	2022	Does the real-world match the randomized trial? Reach and effectiveness of a community-based incontinence program	International urogynecology journal 2022 Vol. 33 Pages S36	Wrong population
Andonian, S. and Chen, T. and St-Denis, B. and Corcos, J.	2005	Randomized clinical trial comparing suprapubic arch sling (SPARC) and tension-free vaginal tape (TVT): one-year results	European urology	Wrong population
Andonian, S. and St-Denis, B. and Lemieux, M. C. and Corcos, J.	2007	Prospective clinical trial comparing Obtape and DUPS to TVT: one-year safety and efficacy results	European urology	Wrong population
Andrade, Allen D. and Anam, Ramanakumar and Karanam, Chandana and Downey, Pamela and Ruiz, Jorge G.	2015	An overactive bladder online self-management program with embedded avatars: a randomized controlled trial of efficacy	Urology	Wrong population
Andre, Thierry and Amonkar, Mayur and Norquist, Josephine M. and Shiu, Kai-Keen and Kim, Tae Won and Jensen, Benny Vittrup and Jensen, Lars Henrik and Punt, Cornelis J. A. and Smith, Denis and Garcia-Carbonero, Rocio and Sevilla, Isabel and De La Fouchardiere, Christelle and Rivera, Fernando and Elez, Elena and Diaz, Luis A. and Yoshino, Takayuki and Van Cutsem, Eric and Yang, Ping and Farooqui, …	2021	Health-related quality of life in patients with microsatellite instability-high or mismatch repair deficient metastatic colorectal cancer treated with first-line pembrolizumab versus chemotherapy (KEYNOTE-177): an open-label, randomised, phase 3 trial	Lancet Oncology	Wrong population
Andy, Uduak U. and Jelovsek, J. Eric and Carper, Benjamin and Meyer, Isuzu and Dyer, Keisha Y. and Rogers, Rebecca G. and Mazloomdoost, Donna and Korbly, Nicole B. and Sassani, Jessica C. and Gantz, Marie G.	2020	Impact of treatment for fecal incontinence on constipation symptoms	American journal of obstetrics and gynecology	Wrong intervention
Anger, Jennifer T. and Mueller, Elizabeth R. and Tarnay, Christopher and Smith, Bridget and Stroupe, Kevin and Rosenman, Amy and Brubaker, Linda and Bresee, Catherine and Kenton, Kimberly	2014	Robotic compared with laparoscopic sacrocolpopexy: a randomized controlled trial	Obstetrics and gynecology	Wrong population
Anger, J. T. and Weinberg, A. E. and Albo, M. E. and Smith, A. L. and Kim, J. H. and RodrÃ­guez, L. V. and Saigal, C. S. and Anger, Jennifer T. and Weinberg, Aviva E. and Albo, Michael E. and Smith, Ariana L. and Kim, Ja-Hong and RodrÃ­guez, Larissa V. and Saigal, Christopher S.	2009	Trends in surgical management of stress urinary incontinence among female Medicare beneficiaries	Urology	Wrong study design
Angles Acedo, S. and Kastelein, A. W. and Ros Cerro, C. and Raatikainen, K. and Alonso Lopez, J. F. and Pages Raventos, A. and Vodegel, E. V. and Airaksinen, O. and Espuna Pons, M.	2018	Information and Communication Technologies (ICT) selfmanagement system for pelvic floor muscle training: A pilot study in women with stress urinary incontinence	International Urogynecology Journal	Wrong population
Anglim, B. and Zhao, Z. Y. and Lovatsis, D. and McDermott, C. D.	2021	The extended pessary interval for care (EPIC) study: a failed randomized clinical trial	International Urogynecology Journal	Wrong outcome
Anil Kumar, M. S. and Irfan Saeed, M. and Ranganna, K. and Malat, G. and Sustento-Reodica, N. and Kumar, A. M. and Meyers, W. C.	2008	Comparison of four different immunosuppression protocols without long-term steroid therapy in kidney recipients monitored by surveillance biopsy: five-year outcomes	Transplant immunology	Wrong population
Ankardal, M. and Milsom, I. and Stjerndahl, J. H. and Engh, M. E.	2005	A three-armed randomized trial comparing open Burch colposuspension using sutures with laparoscopic colposuspension using sutures and laparoscopic colposuspension using mesh and staples in women with stress urinary incontinence	Acta obstetricia et gynecologica Scandinavica	Wrong population
Anonymous	2003	Behavioural training for urge incontinence	Geriatrics and Aging	Wrong population
Anonymous	2003	Treatment for male pattern baldness delays prostate cancer	Formulary	Wrong population
Anonymous	2005	Brief screening followed by targeted health assessment is as effective as universal in-depth assessment for the elderly	Evidence-based healthcare and public health	Wrong intervention
Anonymous	2011	Society of General Internal Medicine 34th Annual Meeting	Journal of General Internal Medicine	Wrong publication type
Anonymous	2011	Effects of prolonged-release torasemide versus furosemide on myocardial fibrosis in hypertensive patients with chronic heart failure: A randomized, blinded-end point, active-controlled study	Clinical Therapeutics	Wrong population
Anonymous	2018	IUGA 43rd Annual Meeting	International Urogynecology Journal	Wrong publication type
Anthony, D. and Barnes, E. and Malone-Lee, J. and Pluck, R.	1987	A clinical study of Sudocrem in the management of dermatitis due to the physical stress of incontinence in a geriatric population	Journal of advanced nursing	Wrong outcome
Anthony, Lowell B. and Kulke, Matthew H. and Caplin, Martyn E. and Bergsland, Emily and Ã–berg, Kjell and Pavel, Marianne and HÃ¶rsch, Dieter and Warner, Richard R. P. and O'Dorisio, Thomas M. and Dillon, Joseph S. and Lapuerta, Pablo and Kassler-Taub, Kenneth and Jiang, Wenjun	2019	Long-Term Safety Experience with Telotristat Ethyl Across Five Clinical Studies in Patients with Carcinoid Syndrome	The oncologist	Wrong population
Anton, H. A. and Chambers, K. and Clifton, J. and Tasaka, J.	1998	Clinical utility of a portable ultrasound device in intermittent catheterization	Archives of physical medicine and rehabilitation	Wrong intervention
Antonelli, Alessandro and Palumbo, Carlotta and Veccia, Alessandro and Fisogni, Simona and Zamboni, Stefania and Furlan, Maria and Francavilla, Simone and Lattarulo, Marco and De Marzo, Enrico and Mirabella, Giuseppe and Peroni, Angelo and Simeone, Claudio	2019	Standard vs delayed ligature of the dorsal vascular complex during robot-assisted radical prostatectomy: results from a randomized controlled trial	Journal of robotic surgery	Wrong population
Apostolidis, A. and Thompson, C. and Yan, X. and Mourad, S.	2013	An exploratory, placebo-controlled, dose-response study of the efficacy and safety of onabotulinumtoxinA in spinal cord injury patients with urinary incontinence due to neurogenic detrusor overactivity	World Journal of Urology	Wrong population
Appell, Rodney A.	2007	Male lower urinary tract symptoms: treatment with a-blockers, 5-a-reductase inhibitors, antimuscarinics, or a combination	Current urology reports	Wrong intervention
Appell, R. A. and Abrams, P. and Drutz, H. P. and Van Kerrebroeck, P. E. and Millard, R. and Wein, A.	2001	Treatment of overactive bladder: long-term tolerability and efficacy of tolterodine	World journal of urology	Wrong intervention
Appell, R. A. and Juma, S. and Wells, W. G. and Lenihan, J. P. and Klimberg, I. W. and Kanellos, A. and Reilley, S. F.	2006	Transurethral radiofrequency energy collagen micro-remodeling for the treatment of female stress urinary incontinence	Neurourology and Urodynamics	Wrong population
Appell, R. A. and Sand, P. and Dmochowski, R. and Anderson, R. and Zinner, N. and Lama, D. and Roach, M. and Miklos, J. and Saltzstein, D. and Boone, T. and Staskin, D. R. and Albrecht, D.	2001	Prospective randomized controlled trial of extended-release oxybutynin chloride and tolterodine tartrate in the treatment of overactive bladder: results of the OBJECT Study	Mayo Clinic proceedings	Wrong population
Appell, R. A. and Singh, G. and Klimberg, I. W. and Graham, C. and Juma, S. and Wells, W. G. and Kanellos, A. and Reilley, S. F.	2007	Nonsurgical, radiofrequency collagen denaturation for stress urinary incontinence: Retrospective 3-year evaluation	Expert Review of Medical Devices	Wrong population
Araujo, T. G. and Schmidt, A. P. and Sanches, P. R. S. and Silva Junior, D. P. and Rieder, C. R. M. and Ramos, J. G. L.	2021	Transcutaneous tibial nerve home stimulation for overactive bladder in women with Parkinson's disease: A randomized clinical trial	Neurourology and Urodynamics	Wrong population
Arends, T. J. and Nativ, O. and Maffezzini, M. and de Cobelli, O. and Canepa, G. and Verweij, F. and Moskovitz, B. and van der Heijden, A. G. and Witjes, J. A.	2016	Results of a Randomised Controlled Trial Comparing Intravesical Chemohyperthermia with Mitomycin C Versus Bacillus Calmette-GuÃ©rin for Adjuvant Treatment of Patients with Intermediate- and High-risk Non-Muscle-invasive Bladder Cancer	European urology	Wrong population
Arjmand M.; Abbasi H.; Behforouz A	2023	The effect of vitamin D on urgent urinary incontinence in postmenopausal women.	International Urogynecology Journal. 34(8) (pp 1955-1960), 2023	Wrong population
Arlandis-Guzman, Salvador and Errando-Smet, Carlos and Trocio, Jeffrey and Arumi, Daniel and Rejas, Javier	2011	Cost-effectiveness analysis of antimuscarinics in the treatment of patients with overactive bladder in Spain: a decision-tree model	BMC Urology	Wrong population
Armitage, J. and Collins, R. and Bowman, L. and Parish, S. and Sleight, P. and Peto, R. and Meade, T. and Youngman, L. and Buxton, M. and de Bono, D. and et al.	2005	The effects of cholesterol lowering with simvastatin on cause-specific mortality and on cancer incidence in 20,536 high-risk people: a randomised placebo-controlled trial	BMC medicine	Wrong population
Armstrong, Natalie and Shaw, Elizabeth and McColl, Elaine and Tincello, Douglas G. and Hilton, Paul	2016	Trial participation as avoidance strategy: a qualitative study	Health expectations : an international journal of public participation in health care and health policy	Wrong population
Armstrong, R. B. and Luber, K. M. and Peters, K. M.	2005	Comparison of dry mouth in women treated with extended-release formulations of oxybutynin or tolterodine for overactive bladder	International Urology and Nephrology	Wrong study design
Arnold, C. R. and Lindner, A. K. and Schachtner, G. and Tulchiner, G. and Tulchiner, N. and Mangesius, J. and Maffei, M. and Horninger, W. and Kouvaiou, O. and Lukas, P. and Ganswindt, U. and Pichler, R. and Skvortsov, S.	2022	Vinorelbine in bladder-preserving multimodality treatment for muscle-invasive bladder cancer-aÂ valid option for cisplatin-unfit patients?	Strahlentherapie und Onkologie : Organ der Deutschen Rontgengesellschaft ... [et al]	Wrong population
Arruda, R. M. and Castro, R. A. and Sousa, G. C. and Sartori, M. G. and Baracat, E. C. and Girao, M. J.	2008	Prospective randomized comparison of oxybutynin, functional electrostimulation, and pelvic floor training for treatment of detrusor overactivity in women	International urogynecology journal and pelvic floor dysfunction	Wrong population
Arslan, Kemal and ErenoÄŸlu, BÃ¼lent and DoÄŸru, Osman and Turan, Ersin and Eryilmaz, Mehmet Ali and Atay, Arif and KÃ¶kÃ§am, Said	2013	Lateral internal sphincterotomy versus 0.25 % isosorbide dinitrate ointment for chronic anal fissures: a prospective randomized controlled trial	Surgery today	Wrong population
Arya, L. A. and Myers, D. L. and Jackson, N. D.	2001	Office screening test for intrinsic urethral sphincter deficiency: Pediatric Foley catheter test	Obstetrics and Gynecology	Wrong population
Ashikali E.-M., Ludwig C., Mastromauro L., Périvier S., Tholomier A., Ionita I., et al	2023	Intrinsic Capacities, Functional Ability, Physiological Systems, and Caregiver Support: A Targeted Synthesis of Effective Interventions and International Recommendations for Older Adults	International journal of environmental research and public health 2023 Vol. 20 Issue 5 Pages 4382	Wrong study design
Ashraf, S. and Kuang, J. and Das, U. and Bicchieri, C.	2020	Sanitation practices during early phases of COVID-19 lockdown in peri-urban communities in Tamil Nadu, India	American Journal of Tropical Medicine and Hygiene	Wrong population
Asim, M. and Lowrie, N. and Stewart, J. and Lolohea, S. and Van Dalen, R.	2014	Botulinum toxin versus botulinum toxin with low-dose glyceryltrinitrate for healing of chronic anal fissure: a prospective, randomised trial	New Zealand medical journal	Wrong population
Asimakopoulos, Anastasios D. and Topazio, Luca and De Angelis, Michele and AgrÃ², Enrico Finazzi and Pastore, Antonio Luigi and Fuschi, Andrea and Annino, Filippo	2019	Retzius-sparing versus standard robot-assisted radical prostatectomy: a prospective randomized comparison on immediate continence rates	Surgical endoscopy	Wrong population
Askew A.L., Margulies S.L., Agu I, LeCroy K.M., Geller E. and Wu J.M	2024	Patient Removal of Urinary Catheters After Urogynecologic Surgery: a Randomized Controlled Trial	Obstetrics and gynecology 2024 Vol. 143 Issue 2 Pages 165‐172	Wrong intervention
Askim, T. and Indredavik, B. and Engen, A. and Roos, K. and Aas, T. and Morkved, S.	2013	Physiotherapy after stroke: to what extent is task-oriented practice a part of conventional treatment after hospital discharge?	Physiotherapy theory and practice	Wrong population
Asklund, I. and Nystrom, E. and Sjostrom, M. and Umefjord, G. and Stenlund, H. and Samuelsson, E.	2017	Mobile app for treatment of stress urinary incontinence: A randomized controlled trial	Neurourology and Urodynamics	Wrong population
Asklund, I. and Samuelsson, E.	2019	The use of an app with a pfmt programme among pregnant and postnatal women for preventive use and treatment of urinary incontinence	Neurourology and Urodynamics	Wrong population
Aslan, E. and Komurcu, N. and Beji, N. K. and Yalcin, O.	2008	Bladder training and Kegel exercises for women with urinary complaints living in a rest home	Gerontology	INCLUDED
Assassa, P. and Williams, K. and Lambert, P. and Abrams, K. and Turner, D. and Shaw, C. and Donaldson, M. and Mayne, C. and Matharu, G. and McGrother, C.	2011	A double blind randomised placebo controlled trial of the effectiveness of bladder training with oxybutynin or imipramine in the management of detrusor overactivity (DO)	International urogynecology journal and pelvic floor dysfunction	Wrong population
Assem, Akram and Abou Youssif, Tamer and Hamdy, Seif M. and Beltagy, Ahmad M. and Gozen, Ali Serdar	2021	Role of sparing of puboprostatic ligaments on continence recovery after radical prostatectomy: a randomized controlled trial	Scandinavian journal of urology	Wrong population
Astasio-Picado, Ãlvaro and GarcÃ­a-Cano, MarÃ­a	2022	Neuromodulation of the Posterior Tibial Nerve for the Control of Urinary Incontinence	Medicina (Kaunas, Lithuania)	Wrong population
Athanasiou, Stavros and Hadzillia, Sophia and Pitsouni, Eleni and Kastanias, Stamatios and Douskos, Athanasios and Valsamidis, Dimitris and Loutradis, Dimitris and Grigoriadis, Themos	2019	Intraoperative local infiltration with ropivacaine 0.5% in women undergoing vaginal hysterectomy and pelvic floor repair: Randomized double-blind placebo-controlled trial	European Journal of Obstetrics & Gynecology & Reproductive Biology	Wrong population
Athanasopoulos, A. and Gyftopoulos, K. and Giannitsas, K. and Fisfis, J. and Perimenis, P. and Barbalias, G.	2003	Combination treatment with an alpha-blocker plus an anticholinergic for bladder outlet obstruction: A prospective, randomized, controlled study	Journal of Urology	Wrong population
Au, D. and Matthew, A. G. and Alibhai, S. M. H. and Jones, J. M. and Fleshner, N. E. and Finelli, A. and Elterman, D. and Singal, R. K. and Jamnicky, L. and Faghani, N. and et al.	2020	Pfilates and Hypopressives for the Treatment of Urinary Incontinence After Radical Prostatectomy: results of a Feasibility Randomized Controlled Trial	PM & R : the journal of injury, function, and rehabilitation	Wrong population
Aukee, Pauliina and Immonen, Paula and Laaksonen, David E. and Laippala, Pekka and Penttinen, Jorma and Airaksinen, Olavi	2004	The effect of home biofeedback training on stress incontinence	Acta obstetricia et gynecologica Scandinavica	Wrong population
Aukee, P. and Immonen, P. and Penttinen, J. and Laippala, P. and Airaksinen, O.	2002	Increase in pelvic floor muscle activity after 12 weeks' training: A randomized prospective pilot study	Urology	Wrong population
Awad, I. T. and Cheung, J. J. and Al-Allaq, Y. and Conroy, P. H. and McCartney, C. J.	2013	Low-dose spinal bupivacaine for total knee arthroplasty facilitates recovery room discharge: a randomized controlled trial	Journal canadien d'anesthesie [Canadian journal of anaesthesia]	Wrong population
AydÄ±n SayÄ±lan, Aylin and Ã–zbaÅŸ, Ayfer	2018	The Effect of Pelvic Floor Muscle Training On Incontinence Problems After Radical Prostatectomy	American journal of men's health	Wrong population
Aydogmus, H. and Demirdal, U. S.	2018	Vitamin D Deficiency and Lower Urinary Tract Symptoms in Women	European journal of obstetrics, gynecology, and reproductive biology	Wrong study design
Ayeleke, R. O. and Hayâ€Smith, E. J. C. and Omar, M. I.	2015	Pelvic floor muscle training added to another active treatment versus the same active treatment alone for urinary incontinence in women	Cochrane Database of Systematic Reviews	Wrong population
Azizi, Milad and Azadi, Arman and Otaghi, Masoumeh	2020	The effect of a self-care programme on urinary incontinence and self-esteem in elderly men dwelling in nursing homes in Iran	Aging Male	Wrong population
Ba, M. and Cui, S. and Wang, B. and Long, H. and Yan, Z. and Wang, S. and Wu, Y. and Gong, Y.	2017	Bladder intracavitary hyperthermic perfusion chemotherapy for the prevention of recurrence of non-muscle invasive bladder cancer after transurethral resection	Oncology reports	Wrong population
Babjuk, M. and Soukup, V. and PetrÃ­k, R. and Jirsa, M. and DvorÃ¡cek, J.	2005	5-aminolaevulinic acid-induced fluorescence cystoscopy during transurethral resection reduces the risk of recurrence in stage Ta/T1 bladder cancer	BJU international	Wrong population
Babjuk, M. and Soukup, V. and PetrÃ­k, R. and PavlÃ­k, I. and Jirsa, M. and DvorÃ¡cek, J. and Pecen, L.	2005	Fluorescence cystoscopy in the diagnostics and treatment of superficial urinary bladder tumors	Casopis lekaru ceskych	Wrong population
Bacchi Ambrosano Giarreta, F. and Milhem Haddad, J. and Souza de Carvalho Fusco, H. C. and Chada Baracat, E. and Casarotto, R. A. and Alves GonÃ§alves Ferreira, E.	2021	Is the addition of vaginal electrical stimulation to transcutaneous tibial nerve electrical stimulation more effective for overactive bladder treatment? A randomized controlled trial	Actas urologicas espanolas	Wrong population
Bach, Fiona and Hill, Simon and Toozs-Hobson, Philip	2019	The effect of body mass index on retropubic midurethralÂ slings	American journal of obstetrics and gynecology	Wrong population
Bachmann, Alexander and Tubaro, Andrea and Barber, Neil and d'Ancona, Frank and Muir, Gordon and Witzsch, Ulrich and Grimm, Marc-Oliver and Benejam, Joan and Stolzenburg, Jens-Uwe and Riddick, Antony and Pahernik, Sascha and Roelink, Herman and Ameye, Filip and Saussine, Christian and BruyÃ¨re, Franck and Loidl, Wolfgang and Larner, Tim and Gogoi, Nirjan-Kumar and Hindley, Richard and Muschter, R…	2014	180-W XPS GreenLight laser vaporisation versus transurethral resection of the prostate for the treatment of benign prostatic obstruction: 6-month safety and efficacy results of a European Multicentre Randomised Trial--the GOLIATH study	European urology	Wrong population
Bachmann, G. and Crosby, U. and Feldman, R. A. and Ronkin, S. and Constantine, G. D.	2011	Effects of bazedoxifene in nonflushing postmenopausal women: A randomized phase 2 trial	Menopause	Wrong population
Bahler, Clinton D. and Sundaram, Chandru P. and Kella, Naveen and Lucas, Steven M. and Boger, Michelle A. and Gardner, Thomas A. and Koch, Michael O.	2016	A Parallel Randomized Clinical Trial Examining the Return of Urinary Continence after Robot-Assisted Radical Prostatectomy with or without a Small Intestinal Submucosa Bladder Neck Sling	The Journal of urology	Wrong population
Bai, X. and Zhang, Q. and Gao, S. and Lou, J. and Li, G. and Zhang, Y. and Ma, T. and Zhang, Y. and Xu, Y. and Liang, T.	2016	Duct-to-Mucosa vs Invagination for Pancreaticojejunostomy after Pancreaticoduodenectomy: a Prospective, Randomized Controlled Trial from a Single Surgeon	Journal of the American College of Surgeons	Wrong population
Bajorin, Dean F. and Witjes, J. Alfred and Gschwend, JÃ¼rgen E. and Schenker, Michael and Valderrama, BegoÃ±a P. and Tomita, Yoshihiko and Bamias, Aristotelis and Lebret, Thierry and Shariat, Shahrokh F. and Park, Se Hoon and Ye, Dingwei and Agerbaek, Mads and Enting, Deborah and McDermott, Ray and Gajate, Pablo and Peer, Avivit and Milowsky, Matthew I. and Nosov, Alexander and Neif Antonio, JoÃ£…	2021	Adjuvant Nivolumab versus Placebo in Muscle-Invasive Urothelial Carcinoma	The New England journal of medicine	Wrong population
Bakitas, Marie and Dionne-Odom, J. Nicholas and Jackson, Lisa and Frost, Jennifer and Bishop, Margaret F. and Li, Zhongze	2017	"There were more decisions and more options than just yes or no": Evaluating a decision aid for advanced cancer patients and their family caregivers	Palliative & supportive care	Wrong population
Balachandran, Aswini and Curtiss, Natasha and Basu, Maya and Duckett, Jonathan	2015	Third-line treatment for overactive bladder: should mirabegron be tried before intravesical botulinum toxin A therapy?	International urogynecology journal	Wrong intervention
Balachandran, Aswini and Curtiss, Natasha and Basu, Maya and Duckett, Jonathan	2018	Cystodistension versus cystoscopy in patients with refractory detrusor overactivity: a randomized controlled trial	International urogynecology journal	Wrong population
Balachandran, Aswini and Duckett, Jonathan	2016	The efficacy and tolerability of mirabegron in a non-trial clinical setting	European journal of obstetrics, gynecology, and reproductive biology	Wrong population
Balata, M. and Elgendy, H. and Emile, S. H. and Youssef, M. and Omar, W. and Khafagy, W.	2020	Functional Outcome and Sexual-Related Quality of Life After Transperineal Versus Transvaginal Repair of Anterior Rectocele: a Randomized Clinical Trial	Diseases of the colon and rectum	Wrong population
Ballard, A. and Parker-Autry, C. and Lin, C. P. and Markland, A. D. and Ellington, D. R. and Richter, H. E.	2015	Postoperative bowel function, symptoms, and habits in women after vaginal reconstructive surgery	International urogynecology journal	Wrong population
Bamberger, C. and Rossmeier, A. and Lechner, K. and Wu, L. and Waldmann, E. and Fischer, S. and Stark, R. G. and Altenhofer, J. and Henze, K. and Parhofer, K. G.	2018	A walnut-enriched diet affects gut microbiome in healthy caucasian subjects: a randomized, controlled trial	Nutrients	Wrong population
Banerjee, Srijit and Manley, Kate and Shaw, Barnabas and Lewis, Liane and Cucato, Gabriel and Mills, Robert and Rochester, Mark and Clark, Allan and Saxton, John M.	2018	Vigorous intensity aerobic interval exercise in bladder cancer patients prior to radical cystectomy: a feasibility randomised controlled trial	Supportive care in cancer : official journal of the Multinational Association of Supportive Care in Cancer	Wrong population
Banerjee S.; Farina N.; Henderson C.; High J.; Stirling S.; Shepstone L. et al	2023	A pragmatic, multicentre, double-blind, placebo-controlled randomised trial to assess the safety, clinical and cost-effectiveness of mirtazapine and carbamazepine in people with Alzheimer's disease and agitated behaviours: the HTA-SYMBAD trial	Health Technology Assessment. 27(23) (no pagination), 2023	Wrong population
Bano, F. and Barrington, J. W. and Dyer, R.	2005	Comparison between porcine dermal implant (Permacol) and silicone injection (Macroplastique) for urodynamic stress incontinence	International Urogynecology Journal	Wrong population
Barabas, E. and Magyar, N. and Palyi, B. and Nagy, A. and Henczko, J. and Takacs, M. and Kis, Z.	2018	An emerging virus in a new geographic area-serological evidence of the crimean-congo haemorrhagic fever virus among hungarian blood donors	Vox Sanguinis	Wrong population
Barber, Matthew D. and Visco, Anthony G. and Wyman, Jean F. and Fantl, J. Andrew and Bump, Richard C.	2002	Sexual function in women with urinary incontinence and pelvic organ prolapse	Obstetrics & Gynecology	Wrong population
Barber, Matthew D. and Weidner, Alison C. and Sokol, Andrew I. and Amundsen, Cindy L. and Jelovsek, J. Eric and Karram, Mickey M. and Ellerkmann, Mark and Rardin, Charles R. and Iglesia, Cheryl B. and Toglia, Marc	2012	Single-incision mini-sling compared with tension-free vaginal tape for the treatment of stress urinary incontinence: a randomized controlled trial	Obstetrics and gynecology	Wrong population
Barberan-Garcia, A. and Ubre, M. and Roca, J. and Lacy, A. M. and Burgos, F. and Risco, R. and Momblan, D. and Balust, J. and Blanco, I. and Martinez-Palli, G.	2018	Personalised Prehabilitation in High-risk Patients Undergoing Elective Major Abdominal Surgery : A Randomized Blinded Controlled Trial	Annals of Surgery	Wrong population
Barentsen, Janka A. and Visser, Els and Hofstetter, Hedwig and Maris, Anna M. and Dekker, Janny H. and de Bock, Geertruida H.	2012	Severity, not type, is the main predictor of decreased quality of life in elderly women with urinary incontinence: a population-based study as part of a randomized controlled trial in primary care	Health and quality of life outcomes	Wrong outcome
Barker, A. L. and Morello, R. T. and Ayton, D. R. and Hill, K. D. and Brand, C. A. and Livingston, P. M. and Botti, M.	2017	Acceptability of the 6-PACK falls prevention program: a pre-implementation study in hospitals participating in a cluster randomized controlled trial	PloS one	Wrong population
Barker, A. L. and Morello, R. T. and Wolfe, R. and Brand, C. A. and Haines, T. P. and Hill, K. D. and Brauer, S. G. and Botti, M. and Cumming, R. G. and Livingston, P. M. and Sherrington, C. and Zavarsek, S. and Lindley, R. I. and Kamar, J.	2016	6-PACK programme to decrease fall injuries in acute hospitals: Cluster randomised controlled trial	BMJ (Online)	Wrong population
Barkhausen, Tanja and Junius-Walker, Ulrike and Hummers-Pradier, Eva and Mueller, Christiane A. and Theile, Gudrun	2015	â€œIt's MAGICâ€ - development of a manageable geriatric assessment for general practice use	BMC Family Practice	Wrong study design
Barkin, J. and Corcos, J. and Radomski, S. and Jammal, M. P. and Miceli, P. C. and Reiz, J. L. and Harsanyi, Z. and Darke, A. C.	2004	A randomized, double-blind, parallel-group comparison of controlled- and immediate-release oxybutynin chloride in urge urinary incontinence	Clinical Therapeutics	Wrong population
Barnes, L. and Cichowski, S. B. and Komesu, Y. M. and Jeppson, P. C. and Ninivaggio, C. S. and McGuire, B. L. and Dunivan, G. C.	2020	Home biofeedback versus pelvic floor physical therapy for stress urinary incontinence: a randomized, non-inferiority trial	Female pelvic medicine & reconstructive surgery	Wrong population
Barnett, A. G. and Lucas, M. and Platts, D. and Whiting, E. and Fraser, J. F.	2013	The benefits of thermal clothing during winter in patients with heart failure: a pilot randomised controlled trial	BMJ open	Wrong population
Barone, Mark A. and Widmer, Mariana and Arrowsmith, Steven and Ruminjo, Joseph and Seuc, Armando and Landry, Evelyn and Barry, Thierno Hamidou and Danladi, Dantani and Djangnikpo, Lucien and Gbawuru-Mansaray, Tagie and Harou, Issoufa and Lewis, Alyona and Muleta, Mulu and Nembunzu, DolorÃ¨s and Olupot, Robert and Sunday-Adeoye, Ileogben and Wakasiaka, Weston Khisa and Landoulsi, Sihem and Delamou…	2015	Breakdown of simple female genital fistula repair after 7 day versus 14 day postoperative bladder catheterisation: a randomised, controlled, open-label, non-inferiority trial	Lancet (London, England)	Wrong population
Barrett, M. P. and Davies, R. and French, T. and Mukherjee, R. and Clarke, H. and Evans, D. and Babuvanka, R. and Dale, M. and Kumar, A. and Roe, B. and et al.	2011	Observational study of urinary catheter use for severe urinary incontinence in acute stroke	Age and ageing	Wrong population
Barroso, J. C. V. and Ramos, J. G. L. and Martins-Costa, S. and Sanches, P. R. S. and Muller, A. F.	2004	Transvaginal electrical stimulation in the treatment of urinary incontinence	BJU international	Wrong population
Barry, Aisling S. and Dunne, Mary T. and Lyons, Ciara A. and Finn, Marie A. and Moulton, Brian and Taylor, Judy C. and O'Shea, Carmel M. and Thirion, Pierre G. and Armstrong, John G.	2014	Temporal patterns of late bowel and bladder radiotherapy toxicity in a randomised controlled trial assessing duration of neo-adjuvant hormones in prostate cancer	Acta oncologica (Stockholm, Sweden)	Wrong population
Barry, Christopher and Lim, Yik Nyok and Muller, Reinhold and Hitchins, Sarah and Corstiaans, Audrey and Foote, Andrew and Greenland, Hugh and Frazer, Malcolm and Rane, Ajay	2008	A multi-centre, randomised clinical control trial comparing the retropubic (RP) approach versus the transobturator approach (TO) for tension-free, suburethral sling treatment of urodynamic stress incontinence: the TORP study	International urogynecology journal and pelvic floor dysfunction	Wrong population
Barry, Michael J. and Avins, Andrew L. and Meleth, Sreelatha	2011	Performance of the American Urological Association Symptom Index with and without an additional urge incontinence item	Urology	Wrong study design
Barry, M. J. and Meleth, S. and Lee, J. Y. and Kreder, K. J. and Avins, A. L. and Nickel, J. C. and Roehrborn, C. G. and Crawford, E. D. and Foster, H. E., Jr. and Kaplan, S. A. and McCullough, A. and Andriole, G. L. and Naslund, M. J. and Williams, O. D. and Kusek, J. W. and Meyers, C. M. and Betz, J. M. and Cantor, A. and McVary, K. T. and Barry, Michael J.	2011	Effect of increasing doses of saw palmetto extract on lower urinary tract symptoms: a randomized trial	JAMA: Journal of the American Medical Association	Wrong population
Barski, Dimitri and Gerullis, Holger and Ecke, Thorsten and Boros, Mihaly and Brune, Jan and Beutner, Ulrich and Tsaur, Igor and Ramon, Albert and Otto, Thomas	2020	Application of Dried Human Amnion Graft to Improve Post-Prostatectomy Incontinence and Potency: A Randomized Exploration Study Protocol	Advances in therapy	Wrong population
BaÅŸer, E. and SeÃ§kin, K. D. and KadiroÄŸullari, P. and Kiyak, H.	2020	The effect of sacrospinous ligament fixation during vaginal hysterectomy on postoperative de novo stress incontinence occurrence: a prospective study with 2-year follow-up	Turkish journal of medical sciences	Wrong population
Basiri, A. and Ahmadnia, H. and Moghaddam, S. M.	2006	The efficacy of conventional PCNL and two modifications to standard procedure	JPMA. The Journal of the Pakistan Medical Association	Wrong population
Baskin, Alison S. and Linderman, Joyce D. and Brychta, Robert J. and McGehee, Suzanne and Anflick-Chames, Esti and Cero, Cheryl and Johnson, James W. and O'Mara, Alana E. and Fletcher, Laura A. and Leitner, Brooks P. and Duckworth, Courtney J. and Shan, Huang and Kong, Y. Chen and Cypess, Aaron M. and Hongyi, Cai and Garraffo, H. Martin and Walter, Peter J. and Millo, Corina M. and Dieckmann, Wil…	2018	Regulation of Human Adipose Tissue Activation, Gallbladder Size, and Bile Acid Metabolism by a Î²3-Adrenergic Receptor Agonist	Diabetes	Wrong population
Bastani, P. and Danandeh Osgui, N.	2019	Improvement of concomitant symptoms of pelvic organ prolapsed with applied pessary	Clinical and Experimental Obstetrics and Gynecology	Wrong population
Bastawros, Dina and Kaczmarski, Kelley and Zhao, Jing and Bender, Ryan and Myers, Erinn and Tarr, Megan E.	2021	Twice-Daily Nitrofurantoin Administration Following Short-term Transurethral Catheterization After Pelvic Reconstructive Surgery: A Randomized Clinical Trial	Female pelvic medicine & reconstructive surgery	Wrong population
Bataller, Eduardo and Ros, Cristina and AnglÃ¨s, Sonia and Gallego, Miriam and EspuÃ±a-Pons, Montserrat and Carmona, Francisco	2019	Anatomical outcomes 1Â year after pelvic organ prolapse surgery in patients with and without a uterus at a high risk of recurrence: a randomised controlled trial comparing laparoscopic sacrocolpopexy/cervicopexy and anterior vaginal mesh	International urogynecology journal	Wrong intervention
Batchelor, Frances A. and Dow, Briony and Low, May-Ann	2013	Do continence management strategies reduce falls? a systematic review	Australasian journal on ageing	Wrong outcome
Baten, E. and Van der Aa, F. and Goethuys, H. and Slabbert, K. and Arijs, I. and van Renterghem, K.	2021	A randomized trial regarding antimicrobial prophylaxis (AMP) in transurethral resection of bladder tumor (TURB)	World journal of urology	Wrong population
Bates-Jensen, Barbara M. and Alessi, Cathy A. and Al-Samarrai, Nahla R. and Schnelle, John F.	2003	The effects of an exercise and incontinence intervention on skin health outcomes in nursing home residents	Journal of the American Geriatrics Society	Wrong outcome
Battaglia, Salvatore and Benfante, Alida and Principe, Stefania and Basile, Laura and Scichilone, Nicola	2019	Urinary Incontinence in Chronic Obstructive Pulmonary Disease: A Common Co-morbidity or a Typical Adverse Effect?	Drugs & aging	Wrong study design
Becerra, Ãngel and Valencia, LucÃ­a and Saavedra, Pedro and RodrÃ­guez-PÃ©rez, Aurelio and Villar, JesÃºs	2021	Effect of prewarming on body temperature in short-term bladder or prostatic transurethral resection under general anesthesia: A randomized, double-blind, controlled trial	Scientific reports	Wrong population
Becerra, M. F. and Venkatramani, V. and Reis, I. M. and Soodana-Prakash, N. and Punnen, S. and Gonzalgo, M. L. and Raolji, S. and Castle, E. P. and Woods, M. E. and Svatek, R. S. and et al.	2020	Health Related Quality of Life of Patients with Bladder Cancer in the RAZOR Trial: a Multi-Institutional Randomized Trial Comparing Robot versus Open Radical Cystectomy	Journal of urology	Wrong population
Bech, S. R. and Villadsen, D. and Laursen, H. H. and Toft, A. and Reinau, H. S. and Raasted, T. H. and Christensen, K. W. and Corfitzen, L. H. and McPhee Christensen, S. W.	2021	The effect of group or individualised pelvic floor exercises with or without ultrasonography guidance for urinary incontinence in elderly women - A pilot study	Journal of Bodywork and Movement Therapies	Wrong study design
Bechara, A. and Romano, S. and CasabÃ©, A. and Haime, S. and Dedola, P. and HernÃ¡ndez, C. and Rey, H.	2008	Comparative efficacy assessment of tamsulosin vs. tamsulosin plus tadalafil in the treatment of LUTS/BPH. Pilot study	Journal of sexual medicine	Wrong intervention
Becker, B. and Orywal, A. K. and Hausmann, T. and Gross, A. J. and Netsch, C.	2017	A Prospective Randomized Study Comparing Disposable with Reusable Blades for a Morcellator Device	Journal of endourology / Endourological Society	Wrong population
Beeckman, D. and Van Damme, N. and Schoonhoven, L. and Van Lancker, A. and Kottner, J. and Beele, H. and Gray, M. and Woodward, S. and Fader, M. and Van den Bussche, K. and et al.	2016	Interventions for preventing and treating incontinenceâ€associated dermatitis in adults	Cochrane Database of Systematic Reviews	Wrong outcome
Beeckman, D. and Verhaeghe, S. and Defloor, T. and Schoonhoven, L. and Vanderwee, K.	2011	A 3-in-1 perineal care washcloth impregnated with dimethicone 3% versus water and pH neutral soap to prevent and treat incontinence-associated dermatitis: A randomized, controlled clinical trial	Journal of Wound, Ostomy and Continence Nursing	Wrong outcome
Beer, G. M. and Gurule, M. M. and Komesu, Y. M. and Qualls, C. R. and Rogers, R. G.	2016	Cycling Versus Continuous Mode In Neuromodulator Programming: A Crossover, Randomized, Controlled Trial	Urologic nursing	Wrong population
Bektay, M. Y. and Gokce, M. and Selvitop, R. and Bolat, E. and Yildiz, G. B.	2021	Investigation of the effects of polypharmacy on cognitive functions: cohort study	Indian journal of pharmaceutical education and research	Wrong outcome
Belcaro, G. and Cesarone, M. R. and Cornelli, U. and Dugall, M.	2010	MF Afragil in the treatment of 34 menopause symptoms: a pilot study	Panminerva medica	Wrong population
Bele, A. W. and Qureshi, M. I.	2021	Impact of electrotherapy or muscle training on quality of life in urinary incontinence of male geriatric population- a protocol	Journal of clinical and diagnostic research	Wrong study design
Bele U.; Serdinsek T.; Homsak E.; But I	2024	The Impact of Extracorporeal Magnetic Stimulation as Addition to Mirabegron in Overactive Bladder Treatment in Women: A Single-Centre Randomized Sham-Controlled Study	Journal of Clinical Medicine. 13(3) (no pagination), 2024	Wrong intervention
Bellmunt, J. and Eigl, B. J. and Senkus, E. and Loriot, Y. and Twardowski, P. and Castellano, D. and Blais, N. and Sridhar, S. S. and Sternberg, C. N. and Retz, M. and et al.	2017	Borealis-1: a randomized, first-line, placebo-controlled, phase II study evaluating apatorsen and chemotherapy for patients with advanced urothelial cancer	Annals of oncology : official journal of the european society for medical oncology	Wrong population
Bellmunt Molins, J. and Ribas, A. and Albanell, J. and Lorente GarÃ­n, J. A. and de Torres Mateos, J. A. and Morote Robles, J. and LÃ³pez Palacios, M. A. and BanÃºs Gassol, J. M. and Casado Cobo, S. and Eres, N. and et al.	1996	Preliminary results of a phase II randomized controlled trial comparing M-VAC and M-CAVI in patients with bladder cancer (T2-4 N0-1 M0)	Archivos espanoles de urologia	Wrong population
Ben-Josef, A. M. and Chen, J. and Wileyto, P. and Doucette, A. and Bekelman, J. and Christodouleas, J. and Deville, C. and Vapiwala, N.	2017	Effect of Eischens Yoga During Radiation Therapy on Prostate Cancer Patient Symptoms and Quality of Life: A Randomized Phase II Trial	International Journal of Radiation Oncology Biology Physics	Wrong population
Benoist, S. and Panis, Y. and Denet, C. and Mauvais, F. and Mariani, P. and Valleur, P.	1999	Optimal duration of urinary drainage after rectal resection: a randomized controlled trial	Surgery	Wrong population
Bent, A. E. and Gousse, A. E. and Hendrix, S. L. and Klutke, C. G. and Monga, A. K. and Yuen, C. K. and Muram, D. and Yalcin, I. and Bump, R. C.	2008	Duloxetine compared with placebo for the treatment of women with mixed urinary incontinence	Neurourology and Urodynamics	Wrong population
Berajoui, M. B. and Aditya, I. and Herrera-Caceres, J. and Qaoud, Y. and Lajkosz, K. and Ajib, K. and Glase, Z. and Wagner, H. and Hersey, K. and Kenk, M. and et al.	2020	A Prospective Randomized Controlled Trial of Irrigation "Bag Squeeze" to Manage Pain for Patients Undergoing Flexible Cystoscopy	Journal of urology	Wrong population
Berge I., Barenfeld E., Dahlin-Ivanoff S., Haak M. and Lood Q	2020	Challenging oneself on the threshold to the world of research - frail older people's experiences of involvement in research	BMC geriatrics 2020 Vol. 20 Issue 1 Pages 410-410	Wrong study design
Bergen A.W, Javitz H.S, Krasnow R., Michel M, Nishita D, Conti DV, et al.	2014	Organic cation transporter variation and response to smoking cessation therapies	Nicotine & Tobacco Research 2014 Vol. 16 Issue 12 Pages 1638-1646	Wrong intervention
Berghmans, B. and Van Waalwijk van Doorn, E. and Nieman, F. and De Bie, R. and Van den Brandt, P. and Van Kerrebroeck, P.	2002	Efficacy of physical therapeutic modalities in women with proven bladder overactivity	European Urology	Wrong population
Berghmans, L. C. and Hendriks, H. J. and Bo, K. and Hay-Smith, E. J. and de Bie, R. A. and van Waalwijk van Doorn, E. S.	1998	Conservative treatment of stress urinary incontinence in women: a systematic review of randomized clinical trials	British journal of urology	Wrong study design
Berghmans, L. C. M. and Frederiks, C. M. A. and De Bie, R. A. and Weil, E. H. J. and Smeets, L. W. H. and Van Waalwijk Van Doom, E. S. C. and Janknegt, R. A.	1996	Efficacy of biofeedback, when included with pelvic floor muscle exercise treatment, for genuine stress incontinence	Neurourology and Urodynamics	Wrong population
Bergman, A. and Ballard, C. A. and Koonings, P. P.	1989	Comparison of three different surgical procedures for genuine stress incontinence: prospective randomized study	American Journal of Obstetrics & Gynecology	Wrong study design
Bergstrom, N. and Horn, S. D. and Rapp, M. and Stern, A. and Barrett, R. and Watkiss, M. and Krahn, M.	2014	Preventing pressure ulcers: A multisite randomized controlled trial in nursing homes	Ontario Health Technology Assessment Series	Wrong outcome
Berkel, A. E. M. and Rosman, C. and Koop, R. and van Duijvendijk, P. and van der Palen, J. and Klaase, J. M.	2014	Isosorbide dinitrate ointment vs botulinum toxin A (Dysport) as the primary treatment for chronic anal fissure: A randomized multicentre study	Colorectal Disease	Wrong population
Bernabei R., Landi F., Calvani R., Cesari M., Del Signore S., Anker S.D., et al	2022	Multicomponent intervention to prevent mobility disability in frail older adults: randomised controlled trial (SPRINTT project)	BMJ (Clinical research ed.) 2022 Vol. 377 Pages e068788	Wrong intervention
Bernardi, Daniele	2002	Is it possible to use anthracyclines in patients older than 70 years? Pro	Tumori	Wrong study design
Berndsen, F. and Arvidsson, D. and Enander, L. K. and Leijonmarck, C. E. and Wingren, U. and Rudberg, C. and Smedberg, S. and Wickbom, G. and Montgomery, A.	2002	Postoperative convalescence after inguinal hernia surgery: prospective randomized multicenter study of laparoscopic versus shouldice inguinal hernia repair in 1042 patients	Hernia	Wrong population
Bertolo, R. and Cipriani, C. and Vittori, M. and Carilli, M. and Maiorino, F. and Iacovelli, V. and Ganini, C. and Antonucci, M. and Signoretti, M. and Petta, F. and et al.	2022	The efficacy of a suppository based on Phenolmicin P3 and Bosexil (MictalaseÂ®) in control of irritative symptoms in patients undergoing thulium laser enucleation of prostate: a single-center, randomized, controlled, open label, phase III study	BMC urology	Wrong population
Bertotto, A. and Schvartzman, R. and Uchoa, S. and Wender, M. C. O.	2017	Effect of electromyographic biofeedback as an add-on to pelvic floor muscle exercises on neuromuscular outcomes and quality of life in postmenopausal women with stress urinary incontinence: A randomized controlled trial	Neurourology and Urodynamics	Wrong population
Berzuk, K. and Shay, B.	2015	Effect of increasing awareness of pelvic floor muscle function on pelvic floor dysfunction: a randomized controlled trial	International Urogynecology Journal and Pelvic Floor Dysfunction	Wrong population
Betschart, C. and von Mandach, U. and Seifert, B. and Scheiner, D. and Perucchini, D. and Fink, D. and GeissbÃ¼hler, V.	2013	Randomized, double-blind placebo-controlled trial with Bryophyllum pinnatum versus placebo for the treatment of overactive bladder in postmenopausal women	Phytomedicine	Wrong population
Bezerra, L. O. and de Oliveira, M. C. E. and da Silva Filho, E. M. and Vicente da Silva, H. K. and Menezes de Oliveira, G. F. and da Silveira GonÃ§alves, A. K. and Pegado, R. and Micussi, Mtabc	2021	Impact of Pelvic Floor Muscle Training Isolated and Associated with Game Therapy on Mixed Urinary Incontinence: a Randomized Controlled Trial	Games for health journal	Wrong population
Bharucha, Adil E. and Fletcher, Joel G. and Camilleri, Michael and Edge, Jessica and Carlson, Paula and Zinsmeister, Alan R.	2014	Effects of clonidine in women with fecal incontinence	Clinical gastroenterology and hepatology : the official clinical practice journal of the American Gastroenterological Association	Wrong intervention
Bhatia, A. K. and Lee, J. W. and Pinto, H. A. and Jacobs, C. D. and Limburg, P. J. and Rubin, P. and Arusell, R. M. and Dunphy, E. P. and Khandekar, J. D. and Reiner, S. A. and et al.	2017	Double-blind, randomized phase 3 trial of low-dose 13-cis retinoic acid in the prevention of second primaries in head and neck cancer: long-term follow-up of a trial of the Eastern Cooperative Oncology Group-ACRIN Cancer Research Group (C0590)	Cancer	Wrong population
Bianchi-Ferraro, A. M. and Jarmy-DiBella, Z. I. and de Aquino Castro, R. and Bortolini, M. A. and Sartori, M. G. and GirÃ£o, M. J.	2014	Randomized controlled trial comparing TVT-O and TVT-S for the treatment of stress urinary incontinence: 2-year results	International urogynecology journal	Wrong population
Bianchi-Ferraro, Ana Maria H. M. and Jarmy-Di Bella, Zsuzsanna I. K. and Castro, Rodrigo de A. and Bortolini, Maria Augusta T. and Sartori, Marair G. F. and GirÃ£o, Manoel J. B. C.	2013	Single-incision sling compared with transobturator sling for treating stress urinary incontinence: a randomized controlled trial	International urogynecology journal	Wrong population
Bianco, F. J. and Albala, D. M. and Belkoff, L. H. and Miles, B. J. and Peabody, J. O. and He, W. and Bradt, J. S. and Haas, G. P. and Ahlering, T. E.	2015	A randomized, double-blind, solifenacin succinate versus placebo control, phase 4, multicenter study evaluating urinary continence after robotic assisted radical prostatectomy	Journal of urology	Wrong population
Bidari, A. and Moazen-Zadeh, E. and Ghavidel-Parsa, B. and Rahmani, S. and Hosseini, S. and Hassankhani, A.	2019	Comparing duloxetine and pregabalin for treatment of pain and depression in women with fibromyalgia: an open-label randomized clinical trial	DARU, Journal of Pharmaceutical Sciences	Wrong population
Biddle, G. J. H. and Edwardson, C. L. and Rowlands, A. V. and Davies, M. J. and Bodicoat, D. H. and Hardeman, W. and Eborall, H. and Sutton, S. and Griffin, S. and Khunti, K. and Yates, T.	2019	Differences in objectively measured physical activity and sedentary behaviour between white Europeans and south Asians recruited from primary care: cross-sectional analysis of the PROPELS trial	BMC public health	Wrong population
Biller, Daniel H. and Guerette, Nathan L. and Bena, James F. and Davila, G. Willy	2008	A prospective, randomized controlled trial of the use of an anal purse-string suture to decrease contamination during pelvic reconstructive surgery	International urogynecology journal and pelvic floor dysfunction	Wrong population
Biondo, Sebastiano and Trenti, Loris and Galvez, Ana and Espin-Basany, Eloy and Bianco, Francesco and Romano, Giovanni and Kreisler, Esther	2017	Two-stage Turnbull-Cutait pull-through coloanal anastomosis versus coloanal anastomosis with protective loop ileostomy for low rectal cancer. Protocol for a randomized controlled trial (Turnbull-BCN)	International journal of colorectal disease	Wrong population
Birnbaum, F. and Mayweg, S. and Reis, A. and BÃ¶hringer, D. and Seitz, B. and Engelmann, K. and Messmer, E. M. and Reinhard, T.	2009	Mycophenolate mofetil (MMF) following penetrating high-risk keratoplasty: long-term results of a prospective, randomised, multicentre study	Eye (London, England)	Wrong population
Birns, J. and Lukkari, E. and Malone-Lee, J. G.	2000	A randomized controlled trial comparing the efficacy of controlled-release oxybutynin tablets (10 mg once daily) with conventional oxybutynin tablets (5 mg twice daily) in patients whose symptoms were stabilized on 5 mg twice daily of oxybutynin	BJU International	Wrong population
Birtle, A. and Johnson, M. and Chester, J. and Jones, R. and Dolling, D. and Bryan, R. T. and Harris, C. and Winterbottom, A. and Blacker, A. and Catto, J. W. F. and et al.	2020	Adjuvant chemotherapy in upper tract urothelial carcinoma (the POUT trial): a phase 3, open-label, randomised controlled trial	Lancet (London, England)	Wrong population
Bitsch, M. and Hermann, G. G. and Andersen, J. P. and Steven, K.	1990	Low dose intravesical heparin as prophylaxis against recurrent noninvasive (stage Ta) bladder cancer	The Journal of urology	Wrong population
Bjerkmo L, Helgesen AK, Blix BH.	2023	Being and becoming 'a frail older adult': Meaning making and resistance through storytelling.	J Aging Stud. 2023 Jun; 65:101128. doi: 10.1016/j.jaging.2023.101128. Epub 2023 Mar 10. PMID: 37268376.	Wrong study design
Bjerregaard, Lars S. and Hornum, Ulla and Troldborg, Charlotte and Bogoe, Stina and Bagi, Per and Kehlet, Henrik	2016	Postoperative Urinary Catheterization Thresholds of 500 versus 800 ml after Fast-track Total Hip and Knee Arthroplasty: A Randomized, Open-label, Controlled Trial	Anesthesiology	Wrong population
Bjorkman, M. P. and Finne-Soveri, H. and Tilvis, R. S.	2012	Whey protein supplementation in nursing home residents. A randomized controlled trial	European Geriatric Medicine	Wrong intervention
Blackwell, J. E. M. and Doleman, B. and Boereboom, C. L. and Morton, A. and Williams, S. and Atherton, P. and Smith, K. and Williams, J. P. and Phillips, B. E. and Lund, J. N.	2020	High-intensity interval training produces a significant improvement in fitness in less than 31 days before surgery for urological cancer: a randomised control trial	Prostate cancer and prostatic diseases	Wrong population
Blair, J. E. A. and Zannad, F. and Konstam, M. A. and Cook, T. and Traver, B. and Burnett Jr, J. C. and Grinfeld, L. and Krasa, H. and Maggioni, A. P. and Orlandi, C. and Swedberg, K. and Udelson, J. E. and Zimmer, C. and Gheorghiade, M.	2008	Continental Differences in Clinical Characteristics, Management, and Outcomes in Patients Hospitalized With Worsening Heart Failure. Results From the EVEREST (Efficacy of Vasopressin Antagonism in Heart Failure: Outcome Study with Tolvaptan) Program	Journal of the American College of Cardiology	Wrong population
Blake-James, Benedict T. and Rashidian, Arash and Ikeda, Youko and Emberton, Mark	2007	The role of anticholinergics in men with lower urinary tract symptoms suggestive of benign prostatic hyperplasia: a systematic review and meta-analysis	BJU international	Wrong population
Bland, D. R. and Dugan, E. and Cohen, S. J. and Preisser, J. and Davis, C. C. and McGann, P. E. and Suggs, P. K. and Pearce, K. F.	2003	The effects of implementation of the agency for health care policy and research urinary incontinence guidelines in primary care practices	Journal of the American Geriatrics Society	Wrong population
Blazeby, J. M. and Hall, E. and Aaronson, N. K. and Lloyd, L. and Waters, R. and Kelly, J. D. and Fayers, P.	2014	Validation and reliability testing of the EORTC QLQ-NMIBC24 questionnaire module to assess patient-reported outcomes in non-muscle-invasive bladder cancer	European urology	Wrong population
Bleidorn, J. and Gagyor, I. and Kochen, M. M. and Wegscheider, K. and Hummers-Pradier, E.	2010	Symptomatic treatment (ibuprofen) or antibiotics (ciprofloxacin) for uncomplicated urinary tract infection? - Results of a randomized controlled pilot trial	BMC Medicine	Wrong population
Blekken, L. E. and Nakrem, S. and Gjeilo, K. H. and Norton, C. and MÃ¸rkved, S. and Vinsnes, A. G.	2015	Feasibility, acceptability, and adherence of two educational programs for care staff concerning nursing home patients' fecal incontinence: a pilot study preceding a cluster-randomized controlled trial	Implementation science	Wrong study design
Blekken, L. E. and Vinsnes, A. G. and Gjeilo, K. H. and MÃ¸rkved, S. and Salvesen, Ã˜ and Norton, C. and Nakrem, S.	2015	Effect of a multifaceted educational program for care staff concerning fecal incontinence in nursing home patients: study protocol of a cluster randomized controlled trial	Trials	Wrong study design
Blekken, Lene Elisabeth and Vinsnes, Anne Guttormsen and Gjeilo, Kari Hanne and Norton, Christine and MÃ¸rkved, Siv and Salvesen, Ã˜yvind and Nakrem, Sigrid	2016	Exploring faecal incontinence in nursing home patients: a cross-sectional study of prevalence and associations derived from the Residents Assessment Instrument for Long-Term Care Facilities	Journal of Advanced Nursing (John Wiley & Sons, Inc.)	Wrong outcome
Blick, Christopher and Hall, Peter and Pwint, Thinn and Al-Terkait, Faisal and Crew, Jeremy and Powles, Thomas and Macaulay, Valentine and Munro, Nicholas and Douglas, David and Kilbey, Neviana and Protheroe, Andrew and Chester, John D.	2012	Accelerated methotrexate, vinblastine, doxorubicin, and cisplatin (AMVAC) as neoadjuvant chemotherapy for patients with muscle-invasive transitional cell carcinoma of the bladder	Cancer	Wrong population
Bliss, Donna Zimmaro and Funk, Taylor and Jacobson, Megan and Savik, Kay	2015	Incidence and Characteristics of Incontinence-Associated Dermatitis in Community-Dwelling Persons With Fecal Incontinence	Journal of wound, ostomy, and continence nursing : official publication of The Wound, Ostomy and Continence Nurses Society	Wrong study design
Bliss, Donna Z. and Savik, Kay and Jung, Hans-Joachim G. and Whitebird, Robin and Lowry, Ann and Sheng, Xiaoyan	2014	Dietary Fiber Supplementation for Fecal Incontinence: A Randomized Clinical Trial	Research in Nursing & Health	Wrong intervention
Bliwise, D. L. and Holm-Larsen, T. and Goble, S.	2014	Increases in duration of first uninterrupted sleep period are associated with improvements in PSQI-measured sleep quality	Sleep medicine	Wrong population
Block, G. A. and Rosenbaum, D. P. and Leonsson-Zachrisson, M. and Astrand, M. and Johansson, S. and Knutsson, M. and Langkilde, A. M. and Chertow, G. M.	2017	Effect of tenapanor on serum phosphate in patients receiving hemodialysis	Journal of the American Society of Nephrology	Wrong population
Blonski, J.	2001	Is tolterodine (Detrol) or oxybutynin (Ditropan) the best for treatment of urge urinary incontinence?	The Journal of family practice	Wrong intervention
Blute, M. L. and Larson, T. R. and Hanson, K. A. and King, B. F.	1998	Current status of transurethral thermotherapy at the Mayo Clinic	Mayo Clinic proceedings	Wrong publication type
Bo, K.	2002	A tailored pelvic floor exercise program commenced immediately post-partum promotes continence: commentary	Australian journal of physiotherapy	Wrong population
Bo K.; Lillegard R.H.; Skaug K.L	2024	Pelvic Floor Muscle Training on Stress Urinary Incontinence in Power- and Weightlifters: a Pilot Study.	International Urogynecology Journal. (no pagination), 2024.	Wrong population
BÃ¸, K. and Hilde, G. and Tennfjord, M. K. and Jensen, J. S. and Siafarikas, F. and Engh, M. E.	2013	Randomized controlled trial of pelvic floor muscle training to prevent and treat pelvic organ prolapse in postpartum primiparous women	Neurourology and urodynamics	Wrong population
BÃ¸, Kari and Kvarstein, Bernt and Nygaard, Ingrid	2005	Lower urinary tract symptoms and pelvic floor muscle exercise adherence after 15 years	Obstetrics and gynecology	Wrong population
Bo, K. and Talseth, T.	1997	Change in urethral pressure during voluntary pelvic floor muscle contraction and vaginal electrical stimulation	International Urogynecology Journal	Wrong study design
Bo, K. and Talseth, T. and Holme, I.	1999	Single blind, randomised controlled trial of pelvic floor exercises, electrical stimulation, vaginal cones, and no treatment in management of genuine stress incontinence in women	British Medical Journal	Wrong population
Boaretto, Juliana Aparecida and Mesquita, Carina Quaquio and Lima, Amene CidrÃ£o and Prearo, Leandro Campi and Castello GirÃ£o, Manoel JoÃ£o Batista and Sartori, Marair Gracio Ferreira	2019	Comparison of oxybutynin, electrostimulation of the posterior tibial nerve and perineal exercises in the treatment of overactive bladder syndrome	Fisioterapia e Pesquisa	Wrong population
Boccasanta, P. and Agradi, S. and Vergani, C. and CalabrÃ², G. and Bordoni, L. and Missaglia, C. and Venturi, M.	2018	The evolution of transanal surgery for obstructed defecation syndrome: mid-term results from a randomized study comparing double TST 36 HV and Contour TRANSTAR staplers	American journal of surgery	Wrong population
Boccasanta, Paolo and Venturi, Marco and Barbieri, Sergio and Roviaro, Giancarlo	2006	Impact of new technologies on the clinical and functional outcome of Altemeier's procedure: a randomized, controlled trial	Diseases of the colon and rectum	Wrong population
Boccasanta, Paolo and Venturi, Marco and Roviaro, Giancarlo	2011	What is the benefit of a new stapler device in the surgical treatment of obstructed defecation? Three-year outcomes from a randomized controlled trial	Diseases of the colon and rectum	Wrong intervention
Boccola, M. A. and Sharma, A. and Taylor, C. and Wong, L. M. and Travis, D. and Chan, S.	2011	The infusion method trial of void vs standard catheter removal in the outpatient setting: a prospective randomized trial	BJU international	Wrong intervention
Bochner, Bernard H. and Dalbagni, Guido and Marzouk, Karim H. and Sjoberg, Daniel D. and Lee, Justin and Donat, Sheri M. and Coleman, Jonathan A. and Vickers, Andrew and Herr, Harry W. and Laudone, Vincent P.	2018	Randomized Trial Comparing Open Radical Cystectomy and Robot-assisted Laparoscopic Radical Cystectomy: Oncologic Outcomes	European urology	Wrong population
Bochner, B. H. and Dalbagni, G. and Sjoberg, D. D. and Silberstein, J. and Keren Paz, G. E. and Donat, S. M. and Coleman, J. A. and Mathew, S. and Vickers, A. and Schnorr, G. C. and et al.	2015	Comparing Open Radical Cystectomy and Robot-assisted Laparoscopic Radical Cystectomy: a Randomized Clinical Trial	European urology	Wrong population
Bochner, Bernard H. and Sjoberg, Daniel D. and Laudone, Vincent P.	2014	A randomized trial of robot-assisted laparoscopic radical cystectomy	The New England journal of medicine	Wrong population
Boettcher, S. and Brandt, A. S. and Roth, S. and Mathers, M. J. and Lazica, D. A.	2013	Urinary retention: benefit of gradual bladder decompression - myth or truth? A randomized controlled trial	Urologia internationalis	Wrong outcome
Bofill Rodriguez M., Dias S., Jordan V., Lethaby A., Lensen S.F., Wise M.R., et al.	2022	Interventions for heavy menstrual bleeding; overview of Cochrane reviews and network meta‐analysis	Cochrane Database of Systematic Reviews 2022 Issue 5	Wrong population
Bolinder, J. and Ljunggren, O. and Johansson, L. and Wilding, J. and Langkilde, A. M. and Sjostrom, C. D. and Sugg, J. and Parikh, S.	2014	Dapagliflozin maintains glycaemic control while reducing weight and body fat mass over 2 years in patients with type 2 diabetes mellitus inadequately controlled on metformin	Diabetes, Obesity and Metabolism	Wrong population
Bollinger, Rebecca and Somerville, Emily and Keglovits, Marian and Hu, Yi-Ling and Stark, Susan	2021	Feasibility of an Automated Bidet Intervention to Decrease Caregiver Burden	American Journal of Occupational Therapy	Wrong population
Bols, Esther and Berghmans, Bary and de Bie, Rob and Govaert, Bas and van Wunnik, Bart and Heymans, Martijn and Hendriks, Erik and Baeten, Cor	2012	Rectal balloon training as add-on therapy to pelvic floor muscle training in adults with fecal incontinence: a randomized controlled trial	Neurourology and urodynamics	Wrong population
Bols, Esther and Hendriks, Erik and de Bie, Rob and Baeten, Cor and Berghmans, Bary	2012	Predictors of a favorable outcome of physiotherapy in fecal incontinence: secondary analysis of a randomized trial	Neurourology and urodynamics	Wrong population
Bols, E. M. and Hendriks, H. J. and Berghmans, L. C. and Baeten, C. G. and de Bie, R. A.	2013	Responsiveness and interpretability of incontinence severity scores and FIQL in patients with fecal incontinence: a secondary analysis from a randomized controlled trial	International urogynecology journal	Wrong population
Bolton, William S. and Chapman, Stephen J. and Corrigan, Neil and Croft, Julie and Collinson, Fiona and Brown, Julia M. and Jayne, David G.	2021	The Incidence of Low Anterior Resection Syndrome as Assessed in an International Randomized Controlled Trial (MRC/NIHR ROLARR)	Annals of surgery	Wrong population
Bond, C. and Maskrey, V. and Alldred, D. and Blyth, A. and Daffu-O'Reilly, A. and Inch, J. and Millar, A. and Notman, F. and Hughes, C. and Holland, R. and et al.	2017	Care Homes Independent Pharmacist Prescribing Study (CHIPPS): experiences from a non-randomised feasibility study	International journal of pharmacy practice	Wrong population
Bond, J. and Pape, H. and Ayre, C.	2017	Efficacy of a therapeutic wand in addition to physiotherapy for treating bladder pain syndrome in women: a pilot randomized controlled trial	Journal of Pelvic, Obstetric & Gynaecological Physiotherapy	Wrong population
Bonfill, X. and Rigau, D. and JÃ¡uregui-Abrisqueta, M. L. and Barrera ChacÃ³n, J. M. and de la Barrera, S. S. and AlemÃ¡n-SÃ¡nchez, C. M. and Bea-MuÃ±oz, M. and Moraleda PÃ©rez, S. and Borau Duran, A. and Espinosa QuirÃ³s, J. R. and et al.	2013	A randomized controlled trial to assess the efficacy and cost-effectiveness of urinary catheters with silver alloy coating in spinal cord injured patients: trial protocol	BMC urology	Wrong population
Bong-Hyeon, Kye and Hyung-Jin, Kim and Gun, Kim and Ri Na, Yoo and Hyeon-Min, Cho and Kye, Bong-Hyeon and Kim, Hyung-Jin and Kim, Gun and Yoo, Ri Na and Cho, Hyeon-Min	2016	The Effect of Biofeedback Therapy on Anorectal Function After the Reversal of Temporary Stoma When Administered During the Temporary Stoma Period in Rectal Cancer Patients With Sphincter-Saving Surgery: The Interim Report of a Prospective Randomized Controlled Trial	Medicine	Wrong population
Bonneterre, J. and Roche, H. and Kerbrat, P. and Bremond, A. and Fumoleau, P. and Namer, M. and Gaudier, M. J. and Schraub, S. and Fargeot, P. and Chapelle-Marcillac, I.	2005	Epirubicin increases long-term survival in adjuvant chemotherapy of patients with poor-prognosis, node-positive, early breast cancer: 10-Year follow-up results of the French Adjuvant Study Group 05 randomized trial	Journal of clinical oncology	Wrong population
Boorsma, M. and Frijters, D. H. and Knol, D. L. and Ribbe, M. E. and Nijpels, G. and van Hout, H. P.	2011	Effects of multidisciplinary integrated care on quality of care in residential care facilities for elderly people: a cluster randomized trial	CMAJ : Canadian Medical Association journal	Wrong outcome
Booth, J. and Aucott, L. and Cotton, S. and Davis, B. and Fenocchi, L. and Goodman, C. and Hagen, S. and Harari, D. and Lawrence, M. and Lowndes, A. and et al.	2021	Tibial nerve stimulation compared with sham to reduce incontinence in care home residents: ELECTRIC RCT	Health technology assessment (Winchester, England)	Wrong population
Booth, J. and Hagen, S. and McClurg, D. and Norton, C. and Collins, B.	2012	A pilot trial of transcutaneous posterior tibial nerve stimulation for bladder and bowel dysfunction in elderly adults in residential care	Neurourology and urodynamics	Wrong study design
Booth, Joanne and Hagen, Suzanne and McClurg, Doreen and Norton, Christine and MacInnes, Carolyn and Collins, Brigitte and Donaldson, Cam and Tolson, Debbie	2013	A feasibility study of transcutaneous posterior tibial nerve stimulation for bladder and bowel dysfunction in elderly adults in residential care	Journal of the American Medical Directors Association	Wrong population
Booth, J. and O'Dolan, C. and Macaulay, L.	2019	ELECTRIC tibial nerve stimulation to reduce incontinence in care homes. Findings from the ELECTRIC trial pilot	Trials	Wrong population
Booth, J. and O'Dolan, C. and Macaulay, L. and Gray, J.	2019	Successes and challenges of recruiting in nursing and residential care homes: lessons learned from the ELECTRIC trial	Trials	Wrong study design
Booth J., Connelly L., Dickson S., Duncan F. and Lawrence M.	2018	The effectiveness of transcutaneous tibial nerve stimulation (TTNS) for adults with overactive bladder syndrome: A systematic review	Neurourology and urodynamics 2018 Vol. 37 Issue 2 Pages 528	Wrong population
Boots B.K. and Edmundson E.E.	2010	A controlled, randomised trial comparing single to multiple application lidocaine analgesia in paediatric patients undergoing urethral catheterisation procedures	Journal of Clinical Nursing 2010 Vol. 19 Issue 5-6 Pages 744-748	Wrong population
Borba, C. P. C. and Fan, X. and Copeland, P. M. and Paiva, A. and Freudenreich, O. and Henderson, D. C.	2011	Placebo-controlled pilot study of ramelteon for adiposity and lipids in patients with schizophrenia	Journal of Clinical Psychopharmacology	Wrong population
Borello-France, D. F. and Zyczynski, H. M. and Downey, P. A. and Rause, C. R. and Wister, J. A.	2006	Effect of pelvic-floor muscle exercise position on continence and quality-of-life outcomes in women with stress urinary incontinence	Physical Therapy	Wrong population
Borges R.C., Tobias-Machado, M. Gabriotti E.N., Dos Santos Figueiredo F.W., Bezerra C.A. and Glina S	2019	Post-radical prostatectomy urinary incontinence: is there any discrepancy between medical reports and patients' perceptions?	BMC urology 2019 Vol. 19 Issue 1 Pages 32	Wrong study design
Borrie, Michael J. and Bawden, Mary and Speechley, Mark and Kloseck, Marita	2002	Interventions led by nurse continence advisers in the management of urinary incontinence: a randomized controlled trial	CMAJ : Canadian Medical Association journal = journal de l'Association medicale canadienne	Wrong population
Bosch, Philip C.	2014	Examination of the significant placebo effect in the treatment of interstitial cystitis/bladder pain syndrome	Urology	Wrong population
Bosch, Philip C.	2018	A Randomized, Double-blind, Placebo-controlled Trial of Certolizumab Pegol in Women with Refractory Interstitial Cystitis/Bladder Pain Syndrome	European urology	Wrong population
Bosschieter, J. and Nieuwenhuijzen, J. A. and Hentschel, A. and Vis, A. N. and Lissenberg-Witte, B. I. and den Otter, W. and van Moorselaar, R. J. A.	2019	Value of a Marker Lesion in Non-Muscle-Invasive Bladder Cancer Patients Treated with Interleukin-2 Instillations: a Randomized Controlled Multicentre Trial	Urologia internationalis	Wrong population
Bosschieter, J. and Nieuwenhuijzen, J. A. and van Ginkel, T. and Vis, A. N. and Witte, B. and Newling, D. and Beckers, G. M. A. and van Moorselaar, R. J. A.	2018	Value of an Immediate Intravesical Instillation of Mitomycin C in Patients with Non-muscle-invasive Bladder Cancer: a Prospective Multicentre Randomised Study in 2243 patients	European urology	Wrong population
Bosschieter, Judith and Nieuwenhuijzen, Jakko A. and Vis, AndrÃ© N. and van Ginkel, Tessa and Lissenberg-Witte, Birgit I. and Beckers, Goedele M. A. and van Moorselaar, R. Jeroen A.	2018	An immediate, single intravesical instillation of mitomycin C is of benefit in patients with non-muscle-invasive bladder cancer irrespective of prognostic risk groups	Urologic oncology	Wrong population
Bosset, J. F. and Collette, L. and Calais, G. and Mineur, L. and Maingon, P. and Radosevic-Jelic, L. and Daban, A. and Bardet, E. and Beny, A. and Ollier, J. C.	2006	Chemotherapy with preoperative radiotherapy in rectal cancer	New England journal of medicine	Wrong population
Bota, D. A. and Chung, J. and Dandekar, M. and Carrillo, J. A. and Kong, X. T. and Fu, B. D. and Hsu, F. P. and SchÃ¶nthal, A. H. and Hofman, F. M. and Chen, T. C. and et al.	2018	Phase II study of ERC1671 plus bevacizumab versus bevacizumab plus placebo in recurrent glioblastoma: interim results and correlations with CD4+ T-lymphocyte counts	CNS oncology	Wrong population
Bouchier-Hayes, D. M. and Anderson, P. and Van Appledorn, S. and Bugeja, P. and Costello, A. J.	2006	KTP laser versus transurethral resection: early results of a randomized trial	Journal of endourology / Endourological Society	Wrong population
Bouguen, G. and Ropert, A. and LainÃ©, F. and Pequin, P. and Morcet, J. and Bretagne, J. F. and Siproudhis, L.	2014	Effects of transcutaneous tibial nerve stimulation on anorectal physiology in fecal incontinence: a double-blind placebo-controlled cross-over evaluation	Neurogastroenterology and motility	Wrong population
Bower, W. F. and Moore, K. H. and Adams, R. D. and Shepherd, R.	1998	A urodynamic study of surface neuromodulation versus sham in detrusor instability and sensory urgency	The Journal of urology	Wrong population
Boyd, Sarah S. and Subramanian, Divya and Propst, Katie and O'Sullivan, David and Tulikangas, Paul	2021	Pelvic Organ Prolapse Severity and Genital Hiatus Size With Long-Term Pessary Use	Female pelvic medicine & reconstructive surgery	Wrong population
Boyington, A. R. and Dougherty, M. C. and Phetrasuwan, S.	2005	Effectiveness of a computer-based system to deliver a continence health promotion intervention	Journal of Wound, Ostomy and Continence Nursing	Wrong population
Bozzini, G. and Berti, L. and AydoÄŸan, T. B. and Maltagliati, M. and Roche, J. B. and Bove, P. and Besana, U. and Calori, A. and Pastore, A. L. and MÃ¼ller, A. and et al.	2021	A prospective multicenter randomized comparison between Holmium Laser Enucleation of the Prostate (HoLEP) and Thulium Laser Enucleation of the Prostate (ThuLEP)	World journal of urology	Wrong population
Bradley, C. S. and Zimmerman, M. B. and Wang, Q. and Nygaard, I. E.	2008	Vaginal descent and pelvic floor symptoms in postmenopausal women: A longitudinal study	Obstetrics and Gynecology	Wrong population
Braeken, A. P. and Kempen, G. I. and Eekers, D. B. and Houben, R. M. and van Gils, F. C. and Ambergen, T. and Lechner, L.	2013	Psychosocial screening effects on health-related outcomes in patients receiving radiotherapy. A cluster randomised controlled trial	Psycho-oncology	Wrong population
Brækken I.H., Majida M., Engh M.E. and Bø K.	2015	Can pelvic floor muscle training improve sexual function in women with pelvic organ prolapse? A randomized controlled trial	Journal of Sexual Medicine 2015 Vol. 12 Issue 2 Pages 470-480	Wrong intervention
Brandt, Corlia and van Vuuren, Elizabeth C. Janse	2019	An International Classification of Function, Disability and Health (ICF)-based investigation of movement impairment in women with pelvic organ prolapse	South African Journal of Physiotherapy	Wrong population
Brandt, L. J. and Locke, G. R. and Olden, K. and Quigley, E. and Schoenfeld, P. and Schuster, M. and Talley, N.	2002	An evidence-based approach to the management of irritable bowel syndrome in North America	American Journal of Gastroenterology	Wrong population
Braun, A. K. and Kubiak, T. and Kuntsche, J. and Meier-Hofig, M. and Muller, U. A. and Feucht, I. and Zeyfang, A.	2009	SGS: A structured treatment and teaching programme for older patients with diabetes mellitus - A prospective randomised controlled multi-centre trial	Age and Ageing	Wrong population
Braun, J. and Sieper, J. and Breban, M. and Collantes-Estevez, E. and Davis, J. and Inman, R. and Marzo-Ortega, H. and Mielants, H.	2002	Anti-tumour necrosis factor alpha therapy for ankylosing spondylitis: international experience	Annals of the rheumatic diseases	Wrong population
Braun, R. and Ruland, T. and BÃ¼che, I. and Waschke, K. F. and Kerger, H.	2005	Obturator nerve block for transurethral surgery. comparing ropivacaine 0.75 % vs. prilocaine 1 %	Anasthesiologie, Intensivmedizin, Notfallmedizin, Schmerztherapie	Wrong population
Bray, R. and Cartwright, R. and Cardozo, L. and Hill, S. and Guan, Z. and Khullar, V.	2018	Tolterodine ER reduced increased bladder wall thickness in women with overactive bladder. A randomized, placebo-controlled, double-blind, parallel group study	Neurourology and Urodynamics	Wrong population
Bray, R. and Cartwright, R. and Digesu, A. and Fernando, R. and Khullar, V.	2017	A randomised controlled trial comparing immediate versus delayed catheter removal following vaginal prolapse surgery	European journal of obstetrics, gynecology, and reproductive biology	Wrong population
Braz de Oliveira, MP., Moreira Padovez, RdFC., Serrao, PRMdS et al	2023	Effectiveness of physical exercise at improving functional capacity in older adults living with Alzheimer’s disease: A systematic review of randomized controlled trials	Disability and Rehabilitation: An International Multidisciplinary Journal, 2023: 45(3), 391-402	Wrong outcome
Brazzelli, Miriam and Murray, Alison and Fraser, Cynthia	2006	Efficacy and safety of sacral nerve stimulation for urinary urge incontinence: a systematic review	The Journal of urology	Wrong population
Breebaart, M.	2016	Pro-con debate: spinal anesthesia for day-case surgery should not be used (CON)	Regional anesthesia and pain medicine	Wrong population
Breebaart, M. B. and Teune, A. and Sermeus, L. A. and Vercauteren, M. P.	2014	Intrathecal chloroprocaine vs. lidocaine in day-case surgery: recovery, discharge and effect of pre-hydration on micturition	Acta anaesthesiologica Scandinavica	Wrong population
Brehmer, M. and Wiksell, H. and Kinn, A. C.	1999	Sham treatment compared with 30 or 60 min of thermotherapy for benign prostatic hyperplasia: A randomized study	BJU International	Wrong population
Breinbjerg A.; Kamperis K.; Thorsteinsson K.; Jorgensen C.S.; Dossche L.; Rayner J.; Zhang J.; Rodrigues D.G.; Borch L.; Hagstrom S.; Tekgul S.; Walle J.V.; Rittig S	2024	Discontinuing absorbent pants in children with bedwetting: a randomized controlled trial.	European Journal of Pediatrics. (no pagination), 2024.	Wrong population
Bremova-Ertl T.; Ramaswami U.; Brands M.; Foltan T.; Gautschi M.; Gissen et. al	2024	Trial of N -Acetyl- l -Leucine in Niemann-Pick Disease Type C.	New England Journal of Medicine. 390(5) (pp 421-431), 2024	Wrong intervention
Brennen, Robyn and Lin, Kuan-Yin and Denehy, Linda and Frawley, Helena C.	2020	The Effect of Pelvic Floor Muscle Interventions on Pelvic Floor Dysfunction After Gynecological Cancer Treatment: A Systematic Review	Physical therapy	Wrong population
Bretagnol, F. and Panis, Y. and Rullier, E. and Rouanet, P. and Berdah, S. and Dousset, B. and Portier, G. and Benoist, S. and Chipponi, J. and Vicaut, E.	2010	Rectal cancer surgery with or without bowel preparation the French greccar III multicenter single-blinded randomized trial	Annals of surgery	Wrong population
Briggs A.M. and Araujo de Carvalho I.	2018	Actions required to implement integrated care for older people in the community using the World Health Organization's ICOPE approach: A global Delphi consensus study	PloS one 2018 Vol. 13 Issue 10 Pages e0205533-e0205533	Wrong study design
Briggs L.; Debarshi N.; Gill V.; Van Ligten M.; Beck K.; Quillen J. et al	2024	OUTPATIENT EXERCISE, NUTRITION, PSYCHOLOGIC SUPPORT, AND PRE-/REHABILITATION FOR PROSTATE CANCER; A SCOPING REVIEW.	Urologic Oncology: Seminars and Original Investigations. Conference: SUO 24th Annual Meeting. San Antonio United States. 42(Supplement) (ppS88-S89), 2024	Wrong population
Brink, C. A. and Wells, T. J. and Sampselle, C. M. and Taillie, E. R. and Mayer, R.	1994	A digital test for pelvic muscle strength in women with urinary incontinence	Nursing research	Wrong population
Brisinda, G. and Maria, G. and Sganga, G. and Bentivoglio, A. R. and Albanese, A. and Castagneto, M.	2002	Effectiveness of higher doses of botulinum toxin to induce healing in patients with chronic anal fissures	Surgery	Wrong population
Brookes, Sara T. and Donovan, Jenny L. and Peters, Tim J. and Abrams, Paul and Neal, David E.	2002	Sexual dysfunction in men after treatment for lower urinary tract symptoms: Evidence from randomised controlled trial	BMJ: British Medical Journal	Wrong population
Brouwer, T. A. and Rosier, P. F. and Moons, K. G. and Zuithoff, N. P. and van Roon, E. N. and Kalkman, C. J.	2015	Postoperative bladder catheterization based on individual bladder capacity: a randomized trial	Anesthesiology	Wrong population
Brouwer, T. A. and van Roon, E. N. and Rosier, Pfwm and Kalkman, C. J. and Veeger, N.	2021	Postoperative urinary retention: risk factors, bladder filling rate and time to catheterization: an observational study as part of a randomized controlled trial	Perioperative medicine	Wrong population
Brow, K. and Schmuhl, N. and Wise, M. E. and Myers, S. and Mahoney, J. and Brown, H. W.	2019	Build it and they will come, but will they stay? Making "mind over matter: Healthy bowels, healthy bladder" more accessible for community agencies	International Urogynecology Journal	Wrong population
Brown, D. S.	1994	Diapers and underpads, Part 2: Cost outcomes	Ostomy/wound management	Wrong population
Brown, H. W. and Braun, E. J. and Wise, M. E. and Myers, S. and Li, Z. and Sampene, E. and Jansen, S. M. and Moberg, D. P. and Mahoney, J. E. and Rogers, R. G.	2019	Small-Group, Community-Member Intervention for Urinary and Bowel Incontinence: A Randomized Controlled Trial	Obstetrics and Gynecology	Wrong population
Brown, H. W. and Wise, M. and Myers, S. M. and Mahoney, J. E. and Rogers, R. G.	2017	Transforming community-based continence promotion: The bowel movement	Female Pelvic Medicine and Reconstructive Surgery	Wrong population
Brown, Jeanette S.	2002	Epidemiology and changing demographics of overactive bladder: a focus on the postmenopausal woman	Geriatrics	Wrong population
Brown, Jeanette S. and Grady, Deborah and Ouslander, Joseph G. and Herzog, A. Regula and Varner, R. Edward and Posner, Samuel F. and Brown, J. S. and Grady, D. and Ouslander, J. G. and Herzog, A. R. and Varner, R. E. and Posner, S. F.	1999	Prevalence of urinary incontinence and associated risk factors in postmenopausal women. Heart & Estrogen/Progestin Replacement Study (HERS) Research Group	Obstetrics & Gynecology	Wrong population
Brown, J. S. and Sawaya, G. and Thom, D. H. and Grady, D. and Brown, J. S. and Sawaya, G. and Thom, D. H. and Grady, D.	2000	Hysterectomy and urinary incontinence: a systematic review	Lancet	Wrong population
Brown, J. S. and Vittinghoff, E. and Kanaya, A. M. and Agarwal, S. K. and Hulley, S. and Foxman, B.	2001	Urinary tract infections in postmenopausal women: effect of hormone therapy and risk factors	Obstetrics and gynecology	Wrong population
Brown, J. S. and Wing, R. and Barrett-Connor, E. and Nyberg, L. M. and Kusek, J. W. and Orchard, T. J. and Ma, Y. and Vittinghoff, E. and Kanaya, A. M.	2006	Lifestyle intervention is associated with lower prevalence of urinary incontinence: The diabetes prevention program	Diabetes Care	Wrong population
Brown, Leanne and Gardner, Glenn and Bonner, Ann	2019	A randomized controlled trial testing a decision support intervention for older patients with advanced kidney disease	Journal of Advanced Nursing	Wrong population
Brown, Lindsay C. and Atherton, Pamela J. and Neben-Wittich, Michelle A. and Wender, Donald B. and Behrens, Robert J. and Kozelsky, Timothy F. and Loprinzi, Charles L. and Haddock, Michael G. and Martenson, James A.	2013	Assessment of long-term rectal function in patients who received pelvic radiotherapy: a pooled North Central Cancer Treatment Group trial analysis, N09C1	Supportive care in cancer : official journal of the Multinational Association of Supportive Care in Cancer	Wrong population
Brown, S. and Tiernan, J. and Biggs, K. and Hind, D. and Shephard, N. and Bradburn, M. and Wailoo, A. and Alshreef, A. and Swaby, L. and Watson, A. and et al.	2016	The HubBLe Trial: haemorrhoidal artery ligation (HAL) versus rubber band ligation (RBL) for symptomatic second- and third-degree haemorrhoids: a multicentre randomised controlled trial and health-economic evaluation	Health technology assessment (Winchester, England)	Wrong population
Brown, S. R. and Wadhawan, H. and Nelson, R. L.	2013	Surgery for faecal incontinence in adults	Cochrane Database of Systematic Reviews	Wrong population
Brubaker, L. and Benson, J. T. and Bent, A. and Clark, A. and Shott, S.	1997	Transvaginal electrical stimulation for female urinary incontinence	American Journal of Obstetrics and Gynecology	Wrong population
Brubaker, Linda and Jelovsek, J. Eric and Lukacz, Emily S. and Balgobin, Sunil and Ballard, Alicia and Weidner, Alison C. and Gantz, Marie G. and Whitworth, Ryan and Mazloomdoost, Donna	2019	Recruitment and retention: A randomized controlled trial of video-enhanced versus standard consent processes within the E-OPTIMAL study	Clinical trials (London, England)	Wrong population
Brubaker, L. and Nager, C. W. and Richter, H. E. and Visco, A. and Nygaard, I. and Barber, M. D. and Schaffer, J. and Meikle, S. and Wallace, D. and Shibata, N. and et al.	2014	Urinary bacteria in adult women with urgency urinary incontinence	International urogynecology journal and pelvic floor dysfunction	Wrong population
Brubaker, L. and Nygaard, I. and Richter, H. E. and Visco, A. and Weber, A. M. and Cundiff, G. W. and Fine, P. and Ghetti, C. and Brown, M. B.	2008	Two-year outcomes after sacrocolpopexy with and without burch to prevent stress urinary incontinence	Obstetrics and gynecology	Wrong population
Brubaker, L. and Richter, H. E. and Visco, A. and Mahajan, S. and Nygaard, I. and Braun, T. M. and Barber, M. D. and Menefee, S. and Schaffer, J. and Weber, A. M. and Wei, J.	2008	Refractory Idiopathic Urge Urinary Incontinence and Botulinum A Injection	Journal of Urology	Wrong population
Brundage, M. and Sydes, M. R. and Parulekar, W. R. and Warde, P. and Cowan, R. and Bezjak, A. and Kirkbride, P. and Parliament, M. and Moynihan, C. and Bahary, J. P. and et al.	2015	Impact of Radiotherapy When Added to Androgen-Deprivation Therapy for Locally Advanced Prostate Cancer: long-Term Quality-of-Life Outcomes From the NCIC CTG PR3/MRC PR07 Randomized Trial	Journal of clinical oncology	Wrong population
BrÃ¼ndl, J. and Lenart, S. and Stojanoski, G. and Gilfrich, C. and Rosenhammer, B. and Stolzlechner, M. and Ponholzer, A. and Dreissig, C. and Weikert, S. and Burger, M. and et al.	2020	Peritoneal Flap in Robot-Assisted Radical Prostatectomy	Deutsches Arzteblatt international	Wrong population
Bryant, C. M. and Dowell, C. J. and Fairbrother, G.	2002	Caffeine reduction education to improve urinary symptoms	British journal of nursing (Mark Allen Publishing)	Wrong population
Buckley, B. S. and Lapitan, M. C. and Glazener, C. M.	2012	The effect of urinary incontinence on health utility and health-related quality of life in men following prostate surgery	Neurourology and urodynamics	Wrong population
Bugat, R. and Variol, P. and Roche, H. and Fumoleau, P. and Robinet, G. and Senac, I.	2002	The effects of food on the pharmacokinetic profile of oral vinorelbine	Cancer Chemotherapy and Pharmacology	Wrong population
Bugge, C. and Hay-Smith, J. and Grant, A. and Taylor, A. and Hagen, S. and McClurg, D. and Dean, S.	2019	A 24 month longitudinal qualitative study of women's experience of electromyography biofeedback pelvic floor muscle training (PFMT) and pfmt alone for urinary incontinence: Adherence, outcome and context	Neurourology and Urodynamics	Wrong population
Bump, R. C. and Norton, P. A. and Zinner, N. R. and Yalcin, I.	2003	Mixed urinary incontinence symptoms: Urodynamic findings, incontinence severity, and treatment response	Obstetrics and Gynecology	Wrong population
Bunn, D. and Jimoh, O. and Howard-Wilsher, S. and Hooper, L.	2013	Effectiveness of external factors to reduce the dehydration risk in older people living in residential care: A systematic review	Proceedings of the Nutrition Society	Wrong population
Burgio, K. and Kraus, S. and Johnson, N. T. and Markland, A. and Vaughan, C. and Li, P. and Redden, D. and Goode, P.	2018	Conservative management award (joint) sponsored by essity: combined behavioral and drug treatment of lower urinary tract symptoms in men: the cobalt randomized controlled trial	Neurourology and urodynamics	Wrong population
Burgio, K. and Kraus, S. and Johnson, T. M. and Markland, A. and Vaughan, C. and Goode, P. and Redden, D. and Li, P.	2018	Combined behavioral and drug treatment of lower urinary tract symptoms in men: the cobalt randomized trial	Journal of urology	Wrong population
Burgio, Kathryn L. and Goode, Patricia S. and Johnson, Theodore M. and Hammontree, Lee and Ouslander, Joseph G. and Markland, Alayne D. and Colli, Janet and Vaughan, Camille P. and Redden, David T.	2011	Behavioral Versus Drug Treatment for Overactive Bladder in Men: The Male Overactive Bladder Treatment in Veterans (MOTIVE) Trial	Journal of the American Geriatrics Society	Wrong population
Burgio, Kathryn L. and Goode, Patricia S. and Locher, Julie L. and Richter, Holly E. and Roth, David L. and Wright, Kate Clark and Varner, R. Edward	2003	Predictors of outcome in the behavioral treatment of urinary incontinence in women	Obstetrics and gynecology	Wrong population
Burgio, K. L. and Goode, P. S. and Locher, J. L. and Umlauf, M. G. and Roth, D. L. and Richter, H. E. and Varner, R. E. and Lloyd, L. K.	2002	Behavioral training with and without biofeedback in the treatment of urge incontinence in older women: A randomized controlled trial	Journal of the American Medical Association	Wrong population
Burgio, K. L. and Goode, P. S. and Richter, H. E. and Locher, J. L. and Roth, D. L.	2006	Global ratings of patient satisfaction and perceptions of improvement with treatment for urinary incontinence: Validation of three global patient ratings	Neurourology and Urodynamics	Wrong population
Burgio, Kathryn L. and Goode, Patricia S. and Urban, Donald A. and Umlauf, Mary G. and Locher, Julie L. and Bueschen, Anton and Redden, David T.	2006	Preoperative biofeedback assisted behavioral training to decrease post-prostatectomy incontinence: a randomized, controlled trial	The Journal of urology	Wrong population
Burgio, K. L. and Kraus, S. R. and Borello-France, D. and Chai, T. C. and Kenton, K. and Goode, P. S. and Xu, Y. and Kusek, J. W.	2010	The effects of drug and behavior therapy on urgency and voiding frequency	International Urogynecology Journal	Wrong population
Burgio, K. L. and Kraus, S. R. and Johnson, T. M. and Markland, A. D. and Vaughan, C. P. and Li, P. and Redden, D. T. and Goode, P. S.	2020	Effectiveness of Combined Behavioral and Drug Therapy for Overactive Bladder Symptoms in Men: a Randomized Clinical Trial	JAMA internal medicine	Wrong population
Burgio, K. L. and Locher, J. L. and Goode, P. S. and Hardin, J. M. and McDowell, B. J. and Dombrowski, M. and Candib, D.	1998	Behavioral vs drug treatment for urge urinary incontinence in older women: A randomized controlled trial	Journal of the American Medical Association	Wrong population
Burgio, K. L. and Locher, J. L. and Roth, D. L. and Goode, P. S.	2001	Psychological improvements associated with behavioral and drug treatment of urge incontinence in older women	Journals of Gerontology - Series B Psychological Sciences and Social Sciences	Wrong population
Burkert, Silke and Scholz, Urte and Gralla, Oliver and Roigas, Jan and Knoll, Nina	2011	Dyadic planning of health-behavior change after prostatectomy: a randomized-controlled planning intervention	Social science & medicine (1982)	Wrong population
Burns, P. A. and Pranikoff, K. and Nochajski, T. and Desotelle, P. and Harwood, M. K.	1990	Treatment of stress incontinence with pelvic floor exercises and biofeedback	Journal of the American Geriatrics Society	Wrong population
Burns, P. A. and Pranikoff, K. and Nochajski, T. H. and Hadley, E. C. and Levy, K. J. and Ory, M. G.	1993	A comparison of effectiveness of biofeedback and pelvic muscle exercise treatment of stress incontinence in older community-dwelling women	Journal of gerontology	Wrong population
Burton, C. and Sajja, A. and Latthe, P. M.	2012	Effectiveness of percutaneous posterior tibial nerve stimulation for overactive bladder: a systematic review and meta-analysis	Neurourology and urodynamics	Wrong population
Burton, C. S. and O'Brien, R. and Eilber, K. and Lenore Ackerman, A. and Anger, J.	2019	Identifying barriers to urinary incontinence care among primary care providers	Neurourology and urodynamics	Wrong population
Burton, J. K. and Craig, L. and Yong, S. Q. and Siddiqi, N. and Teale, E. A. and Woodhouse, R. and Barugh, A. J. and Shepherd, A. M. and Brunton, A. and Freeman, S. C. and et al.	2021	Nonâ€pharmacological interventions for preventing delirium in hospitalised nonâ€ICU patients	Cochrane Database of Systematic Reviews	Wrong population
But, I.	2003	Conservative treatment of female urinary incontinence with functional magnetic stimulation	Urology	Wrong population
But, I. and Faganelj, M. and Sostaric, A.	2005	Functional magnetic stimulation for mixed urinary incontinence	Journal of Urology	Wrong population
Butt, F. and Badar, N. and Rana, M.	2016	Comparison of side effects of solifenacin vs tolteridine in patients with urinary incontinence	Pakistan Journal of Medical and Health Sciences	Wrong population
Buyuk, Alime and Cetin, Sebahat Yaprak and Sakinci, Mehmet	2021	The Effects of Pelvic Floor Muscle Training and Behavioral Training on Sexual Dysfunction, Incontinence, Physical Activity Level and Quality of Life in the Elderly	Sexuality & Disability	Wrong population
Buzdar, Aman U. and Suman, Vera J. and Meric-Bernstam, Funda and Leitch, Ann Marilyn and Ellis, Matthew J. and Boughey, Judy C. and Unzeitig, Gary W. and Royce, Melanie E. and Hunt, Kelly K.	2019	Disease-Free and Overall Survival Among Patients With Operable HER2-Positive Breast Cancer Treated With Sequential vs Concurrent Chemotherapy: The ACOSOG Z1041 (Alliance) Randomized Clinical Trial	JAMA Oncology	Wrong population
Bydder, P. V. and Burry, A. F. and Gowland, S. and Bourne, R. G. and Chapman, P. and Firth, L. A. and Gray, A. J. and McIlroy, R.	1989	A controlled trial of misonidazole in the curative treatment of infiltrating bladder cancer	Australasian radiology	Wrong population
Bykoviene, L. and Kubilius, R. and Aniuliene, R. and Bartuseviciene, E. and Bartusevicius, A.	2018	Pelvic Floor Muscle Training With Or Without Tibial Nerve Stimulation and Lifestyle Changes Have Comparable Effects on The Overactive Bladder. A Randomized Clinical Trial	Urology journal	Wrong population
Byrne, Christopher M. and Pager, Chet K. and Rex, Jenny and Roberts, Rachael and Solomon, Michael J.	2002	Assessment of quality of life in the treatment of patients with neuropathic fecal incontinence	Diseases of the colon and rectum	Wrong population
Byrne, Christopher M. and Solomon, Michael J. and Rex, Jenny and Young, Jane M. and Heggie, Donna and Merlino, Christine	2005	Telephone vs. face-to-face biofeedback for fecal incontinence: comparison of two techniques in 239 patients	Diseases of the colon and rectum	Wrong population
Cacciari, L. P. and Morin, M. and Mayrand, M. H. and Tousignant, M. and Abrahamowicz, M. and Dumoulin, C.	2020	Pelvic floor morphometrical and functional changes immediately after pelvic floor muscle training and at 1-year follow-up, in older incontinent women	Neurourology and urodynamics	Wrong population
Cacciari L.P., Kouakou C.R., Poder T.G., Vale L., Morin M., Mayrand M.H., et al.	2022	Group-based pelvic floor muscle training is a more cost-effective approach to treat urinary incontinence in older women: economic analysis of a randomised trial	Journal of physiotherapy 2022 Vol. 68 Issue 3 Pages 191‐196	Wrong study design
Cadoni, S. and Falt, P. and Gallittu, P. and Liggi, M. and Smajstrla, V. and Leung, F. W.	2017	Impact of carbon dioxide insufflation and water exchange on postcolonoscopy outcomes in patients receiving on-demand sedation: a randomized controlled trial	Gastrointestinal endoscopy	Wrong population
Caffo, Orazio and Thompson, Catherine and De Santis, Maria and Kragelj, Borut and Hamstra, Daniel A. and Azria, David and Fellin, Gianni and Pappagallo, Giovanni L. and Galligioni, Enzo and Choudhury, Ananya	2016	Concurrent gemcitabine and radiotherapy for the treatment of muscle-invasive bladder cancer: A pooled individual data analysis of eight phase I-II trials	Radiotherapy and oncology : journal of the European Society for Therapeutic Radiology and Oncology	Wrong population
Cai, Huizhen and Liu, Fukang and Zuo, Pingguo and Huang, Guiling and Song, Zhixiu and Wang, Tingting and Lu, Huixia and Guo, Fei and Han, Chao and Sun, Guiju	2015	Practical Application of Antidiabetic Efficacy of Lycium barbarum Polysaccharide in Patients with Type 2 Diabetes	Medicinal chemistry (Shariqah (United Arab Emirates))	Wrong population
Caljouw, M. A. and Cools, H. J. and Gussekloo, J.	2014	Natural course of care dependency in residents of long-term care facilities: prospective follow-up study	BMC geriatrics	Wrong population
Caljouw, M. A. and van den Hout, W. B. and Putter, H. and Achterberg, W. P. and Cools, H. J. and Gussekloo, J.	2014	Effectiveness of cranberry capsules to prevent urinary tract infections in vulnerable older persons: a double-blind randomized placebo-controlled trial in long-term care facilities	Journal of the American Geriatrics Society	Wrong population
Callahan, E. H. and Paris, B.	1997	Midlife periodic health exam in the primary care practice	Geriatrics	Wrong population
Cameron, A.P., Wiseman J.B., Smith A.R., Merion R.M., Gillespie B.W., Bradley C.S., et al.	2019	Are three‐day voiding diaries feasible and reliable? Results from the Symptoms of Lower Urinary Tract Dysfunction Research Network (LURN) cohort	Neurourology and urodynamics 2019 Vol. 38 Issue 8 Pages 2185-2193	Wrong study design
Camilleri, M. and Chey, W. Y. and Mayer, E. A. and Northcutt, A. R. and Heath, A. and Dukes, G. E. and McSorley, D. and Mangel, A. M.	2001	A randomized controlled clinical trial of the serotonin type 3 receptor antagonist alosetron in women with diarrhea-predominant irritable bowel syndrome	Archives of internal medicine	Wrong population
Cammu, H. and Van Nylen, M.	1998	Pelvic floor exercises versus vaginal weight cones in genuine stress incontinence	European journal of obstetrics, gynecology, and reproductive biology	Wrong population
Campbell, A. and McCormick, M. and McKinlay, K. and Scott, N. B.	2008	Epidural vs. lumbar plexus infusions following total knee arthroplasty: randomized controlled trial	European journal of anaesthesiology	Wrong population
Campbell, K. G. and Batt, M. E. and Drummond, A.	2020	A feasibility study of the physiotherapy management of urinary incontinence in athletic women: trial protocol for the POsITIve study	Pilot and feasibility studies	Wrong population
Campbell, K. G. and Nouri, F. and M, E. Batt and Drummond, A.	2022	Management of urinary incontinence in athletic women: the POsITIve feasibility study	Physiotherapy (United Kingdom)	Wrong population
Campeau, L. and Tu, L. M. and Lemieux, M. C. and Naud, A. and Karsenty, G. and Schick, E. and Corcos, J.	2007	A multicenter, prospective, randomized clinical trial comparing tension-free vaginal tape surgery and no treatment for the management of stress urinary incontinence in elderly women	Neurourology and urodynamics	Wrong population
Canat, LÃ¼tfi and GÃ¼ner, Bayram and GÃ¼rbÃ¼z, Cenk and AtÄ±ÅŸ, GÃ¶khan and Ã‡aÅŸkurlu, Turhan	2015	Effects of three-times-per-week versus on-demand tadalafil treatment on erectile function and continence recovery following bilateral nerve sparing radical prostatectomy: results of a prospective, randomized, and single-center study	The Kaohsiung journal of medical sciences	Wrong population
Cantwell, A. L. and Bogache, W. K. and Richardson, S. F. and Tutrone, R. F. and Barkin, J. and Fagelson, J. E. and Chin, P. T. and Woo, H. H.	2014	Multicentre prospective crossover study of the 'prostatic urethral lift' for the treatment of lower urinary tract symptoms secondary to benign prostatic hyperplasia	BJU international	Wrong population
Cao, Lan and Yang, Zhenyu and Qi, Lin and Chen, Minfeng	2019	Robot-assisted and laparoscopic vs open radical prostatectomy in clinically localized prostate cancer: perioperative, functional, and oncological outcomes: A Systematic review and meta-analysis	Medicine	Wrong population
Cao, R. and Zhang, S. and Ma, D. and Hu, L.	2015	A multi-center randomized phase II clinical study of bevacizumab plus irinotecan, 5-fluorouracil, and leucovorin (FOLFIRI) compared with FOLFIRI alone as second-line treatment for Chinese patients with metastatic colorectal cancer	Medical oncology (Northwood, London, England)	Wrong population
Cao, S. and Zheng, T. and Wang, H. and Niu, Z. and Chen, D. and Zhang, J. and Lv, L. and Zhou, Y.	2021	Enhanced Recovery after Surgery in Elderly Gastric Cancer Patients Undergoing Laparoscopic Total Gastrectomy	Journal of surgical research	Wrong population
Capellan, J. and Wilde, M. H. and Zhang, F.	2017	Measurement Reactivity in a Randomized Clinical Trial Using Self-Reported Data	Journal of nursing scholarship : an official publication of sigma theta tau international honor society of nursing	Wrong population
Capello, S. A. and Boczko, J. and Patel, H. R. and Joseph, J. V.	2007	Randomized comparison of extraperitoneal and transperitoneal access for robot-assisted radical prostatectomy	Journal of endourology / Endourological Society	Wrong population
Caplan, G. A. and Coconis, J. and Woods, J.	2005	Effect of hospital in the home treatment on physical and cognitive function: a randomized controlled trial	Journals of gerontology. Series A, Biological sciences and medical sciences	Wrong population
Caplan, G. A. and Ward, J. A. and Brennan, N. J. and Coconis, J. and Board, N. and Brown, A.	1999	Hospital in the home: a randomised controlled trial	The Medical journal of Australia	Wrong population
Capobianco, G. and Wenger, J. M. and Meloni, G. B. and Dessole, M. and Cherchi, P. L. and Dessole, S.	2014	Triple therapy with Lactobacilli acidophili, estriol plus pelvic floor rehabilitation for symptoms of urogenital aging in postmenopausal women	Archives of gynecology and obstetrics	Wrong population
Carapeti, E. A. and Kamm, M. A. and Nicholls, R. J. and Phillips, R. K.	2000	Randomized, controlled trial of topical phenylephrine for fecal incontinence in patients after ileoanal pouch construction	Diseases of the colon and rectum	Wrong population
Carapeti, E. A. and Kamm, M. A. and Phillips, R. K.	2000	Randomized controlled trial of topical phenylephrine in the treatment of faecal incontinence	The British journal of surgery	Wrong population
CarcelÃ©n-Fraile, MarÃ­a Del Carmen and Aibar-AlmazÃ¡n, AgustÃ­n and MartÃ­nez-Amat, Antonio and Cruz-DÃ­az, David and DÃ­az-Mohedo, Esther and Redecillas-PeirÃ³, MarÃ­a Teresa and Hita-Contreras, Fidel	2020	Effects of Physical Exercise on Sexual Function and Quality of Sexual Life Related to Menopausal Symptoms in Peri- and Postmenopausal Women: A Systematic Review	International journal of environmental research and public health	Wrong population
Cardozo, L. and Castro-Diaz, D. and Gittelman, M. and Ridder, A. and Huang, M.	2006	Reductions in overactive bladder-related incontinence from pooled analysis of phase III trials evaluating treatment with solifenacin	International Urogynecology Journal	Wrong population
Cardozo, L. and Dixon, A.	2005	Increased warning time with darifenacin: A new concept in the management of urinary urgency	Journal of Urology	Wrong population
Cardozo, L. and Hessdorfer, E. and Milani, R. and Arano, P. and Dewilde, L. and Slack, M. and Drogendijk, T. and Wright, M. and Bolodeoku, J. and De Ridder, D. and Opsomer, R. and Quackels, T. and Vekemans, K. and Vossaert, P. and Ampe, J. and De Leval, J. and Van Erps, P. and Dhont, M. and Pavlik, I. and Feyereisl, J. and Mokris, J. and Adamik, Z. and Krut, J. and Wadie, B. and Haab, F. and Deva…	2008	Solifenacin in the treatment of urgency and other symptoms of overactive bladder: Results from a randomized, double-blind, placebo-controlled, rising-dose trial	BJU International	Wrong population
Cardozo, Linda and Khullar, Vik and Wang, Joseph T. and Guan, Zhonghong and Sand, Peter K.	2010	Fesoterodine in patients with overactive bladder syndrome: can the severity of baseline urgency urinary incontinence predict dosing requirement?	BJU international	Wrong population
Cardozo, L. and Lisec, M. and Millard, R. and Van Vierssen Trip, O. and Kuzmin, I. and Drogendijk, T. E. and Huang, M. and Ridder, A. M.	2004	Randomized, double-blind placebo controlled trial of the once daily antimuscarinic agent solifenacin succinate in patients with overactive bladder	Journal of Urology	Wrong population
Cardozo, L. and Lose, G. and McClish, D. and Versi, E. and de Koning Gans, H.	2001	A systematic review of estrogens for recurrent urinary tract infections: third report of the hormones and urogenital therapy (HUT) committee	International urogynecology journal and pelvic floor dysfunction	Wrong population
Cardozo, L. and Rekers, H. and Tapp, A. and Barnick, C. and Shepherd, A. and Schussler, B. and Kerr-Wilson, R. and Van Geelan, J. and Barlebo, H. and Walter, S.	1993	Oestriol in the treatment of postmenopausal urgency: A multicentre study	Maturitas	Wrong population
Cardozo, L. D. and Wise, B. G. and Benness, C. J.	2001	Vaginal oestradiol for the treatment of lower urinary tract symptoms in postmenopausal women - A double-blind placebo-controlled study	Journal of Obstetrics and Gynaecology	Wrong population
Cardozo, L, Rovner, E, Wagg, A, Wein, A, Abrams, P.	2023	Incontinence 7th Edition	ICI-ICS. International Continence Society, Bristol UK, ISBN: 978-0-9569607-4-0.	Wrong publication type
Carnevale, F. C. and Iscaife, A. and Yoshinaga, E. M. and Moreira, A. M. and Antunes, A. A. and Srougi, M.	2016	Transurethral Resection of the Prostate (TURP) Versus Original and PErFecTED Prostate Artery Embolization (PAE) Due to Benign Prostatic Hyperplasia (BPH): preliminary Results of a Single Center, Prospective, Urodynamic-Controlled Analysis	Cardiovascular and interventional radiology	Wrong population
Carrard, I. and CrÃ©pin, C. and Ceschi, G. and Golay, A. and Van der Linden, M.	2012	Relations between pure dietary and dietary-negative affect subtypes and impulsivity and reinforcement sensitivity in binge eating individuals	Eating Behaviors	Wrong population
Carrie, C. and Hasbini, A. and de Laroche, G. and Richaud, P. and Guerif, S. and Latorzeff, I. and Supiot, S. and Bosset, M. and Lagrange, J. L. and Beckendorf, V. and et al.	2016	Salvage radiotherapy with or without short-term hormone therapy for rising prostate-specific antigen concentration after radical prostatectomy (GETUG-AFU 16): a randomised, multicentre, open-label phase 3 trial	The lancet. Oncology	Wrong population
Carrie, C. and MagnÃ©, N. and Burban-Provost, P. and Sargos, P. and Latorzeff, I. and Lagrange, J. L. and Supiot, S. and Belkacemi, Y. and Peiffert, D. and Allouache, N. and et al.	2019	Short-term androgen deprivation therapy combined with radiotherapy as salvage treatment after radical prostatectomy for prostate cancer (GETUG-AFU 16): a 112-month follow-up of a phase 3, randomised trial	The lancet. Oncology	Wrong population
Carrion Perez, F. and Rodriguez Moreno, M. S. and Carnerero Cordoba, L. and Romero Garrido, M. C. and Quintana Tirado, L. and Garcia Montes, I.	2015	Telerehabilitation to treat stress urinary incontinence. Pilot study	Medicina clinica	Wrong population
Carson, C. C. and Rosenberg, M. and Kissel, J. and Wong, D. G.	2014	Tadalafil - a therapeutic option in the management of BPH-LUTS	International journal of clinical practice	Wrong population
Carsughi A., Santini S. and Lamura G	2019	Impact of the lack of integrated care for older people with urinary incontinence and their family caregivers: results from a qualitative pilot study in two large areas of the Marche Region	Annali dell'Istituto superiore di sanità 2019 Vol. 55 Issue 1 Pages 26	Wrong study design
Carter, A. and Sells, H. and Speakman, M. and Ewings, P. and MacDonagh, R. and O'Boyle, P.	1999	A prospective randomized controlled trial of hybrid laser treatment or transurethral resection of the prostate, with a 1-year follow-up	BJU international	Wrong population
Cartwright, R. and Srikrishna, S. and Cardozo, L. and Robinson, D.	2011	Patient-selected goals in overactive bladder: A placebo controlled randomized double-blind trial of transdermal oxybutynin for the treatment of urgency and urge incontinence	BJU International	Wrong population
Carty, J. N. and Ziadni, M. S. and Holmes, H. J. and Tomakowsky, J. and Peters, K. and Schubiner, H. and Lumley, M. A.	2019	The Effects of a Life Stress Emotional Awareness and Expression Interview for Women with Chronic Urogenital Pain: A Randomized Controlled Trial	Pain Medicine (United States)	Wrong population
Carty, N. J. and Yap, J. and Johnson, C. D.	1994	Prospective randomised trial of two devices for suprapubic catheterisation in general surgical patients	Annals of the Royal College of Surgeons of England	Wrong population
Carvalho, A. C. and Moreira, J. and Cubelo, P. and Cantista, P. and Branco, C. A. and Guimaraes, B.	2021	Therapeutic respiratory and functional rehabilitation protocol for intensive care unit patients affected by COVID-19: a structured summary of a study protocol for a randomised controlled trial	Trials	Wrong population
Cassado, J. and Pessarrodona, A. and Tulleuda, R. and Cabero, L. and Valls, M. and Quintana, S. and Rodriguez-Carballeira, M.	2006	Introital ultrasonography: A comparison of women with stress incontinence due to urethral hypermobility and continent women	BJU International	Wrong population
Cassarino, Marica and Robinson, Katie and TrÃ©pel, Dominic and O'Shaughnessy, Ãde and Smalle, Eimear and White, Stephen and Devlin, Collette and Quinn, Rosie and Boland, Fiona and Ward, Marie E. and McNamara, Rosa and Steed, Fiona and O'Connor, Margaret and O'Regan, Andrew and McCarthy, Gerard and Ryan, Damien and Galvin, Rose	2021	Impact of assessment and intervention by a health and social care professional team in the emergency department on the quality, safety, and clinical effectiveness of care for older adults: A randomised controlled trial	PLoS medicine	Wrong population
Casas‐Herrero Á., Sáez de Asteasu M.L., Antón‐Rodrigo I., Sánchez‐Sánchez J.L., Montero‐Odasso M., Marín‐Epelde I., et al.	2022	Effects of Vivifrail multicomponent intervention on functional capacity: a multicentre, randomized controlled trial	Journal of cachexia, sarcopenia and muscle 2022 Vol. 13 Issue 2 Pages 884-893	Wrong intervention
CastejÃ³n, Nacho and Khalaf, Kristin and Ni, Quanhong and Cuervo, JesÃºs and Patrick, Donald L.	2015	Psychometric properties of the incontinence utility index among patients with idiopathic overactive bladder: data from two multicenter, double-blind, randomized, Phase 3, placebo-controlled clinical trials	Health and quality of life outcomes	Wrong population
Castillo-Bueno, M. D. and Moreno-Pina, J. P. and MartÃ­nez-Puente, M. V. and Artiles-SuÃ¡rez, M. M. and Company-Sancho, M. C. and GarcÃ­a-AndrÃ©s, M. C. and SÃ¡nchez-Villar, I. and HernÃ¡ndez-PÃ©rez, R.	2010	Effectiveness of nursing intervention for adult patients experiencing chronic pain: a systematic review	JBI Library of Systematic Reviews	Wrong population
Castro-Diaz, D. and Chapple, C. R. and Hakimi, Z. and Blauwet, M. B. and Delgado-Herrera, L. and Lau, W. and Mujais, S.	2015	The effect of mirabegron on patient-related outcomes in patients with overactive bladder: the results of post hoc correlation and responder analyses using pooled data from three randomized Phase III trials	Quality of life research : an international journal of quality of life aspects of treatment, care and rehabilitation	Wrong population
Cattel, L. and Airoldi, M. and Delprino, L. and Passera, R. and Milla, P. and Pedani, F.	2006	Pharmacokinetic evaluation of gemcitabine and 2',2'-difluorodeoxycytidine-5'-triphosphate after prolonged infusion in patients affected by different solid tumors	Annals of oncology : official journal of the european society for medical oncology	Wrong population
Catto, J. W. F. and Khetrapal, P. and Ambler, G. and Sarpong, R. and Potyka, I. and Khan, M. S. and Tan, M. and Feber, A. and Bourke, L. and Noon, A. P. and et al.	2018	Multidomain Quantitative Recovery Following Radical Cystectomy for Patients Within the Robot-assisted Radical Cystectomy with Intracorporeal Urinary Diversion Versus Open Radical Cystectomy Randomised Controlled Trial: the First 30 Patients	European urology	Wrong population
Cava R. and Orlin Y.	2022	Home-based transcutaneous tibial nerve stimulation for overactive bladder syndrome: a randomized, controlled study	International urology and nephrology 2022 Vol. 54 Issue 8 Pages 1825‐1835	Wrong population
Cavalli, L. and Cavalli, T. and Marcucci, G. and Falchetti, A. and Masi, L. and Brandi, M. L.	2009	Biological effects of various regimes of 25-hydroxyvitamin D3 (calcidiol) administration on bone mineral metabolism in postmenopausal women	Clinical Cases in Mineral and Bone Metabolism	Wrong population
Cerentini, TaÃ­s Marques and SchlÃ¶ttgen, JÃºlia and Viana da Rosa, PatrÃ­cia and La Rosa, Valentina Lucia and Vitale, Salvatore Giovanni and Giampaolino, Pierluigi and Valenti, Gaetano and Cianci, Stefano and Macagnan, FabrÃ­cio Edler	2019	Clinical and Psychological Outcomes of the Use of Vaginal Dilators After Gynaecological Brachytherapy: a Randomized Clinical Trial	Advances in Therapy	Wrong population
Cerruto, Maria Angela and D'Elia, Carolina and Siracusano, Salvatore and Saleh, Omar and Gacci, Mauro and Cacciamani, Giovanni and De Marco, Vincenzo and Porcaro, Antonio Benito and Balzarro, Matteo and Niero, Mauro and Lonardi, Cristina and Iafrate, Massimo and Bassi, Pierfrancesco and Imbimbo, Ciro and Racioppi, Marco and Talamini, Renato and Ciciliato, Stefano and Serni, Sergio and Carini, Mar…	2017	Health-related Quality of Life After Radical Cystectomy: A Cross-sectional Study With Matched-pair Analysis on Ileal Conduit vs Ileal Orthotopic Neobladder Diversion	Urology	Wrong population
Cervigni, M. and Onesti, E. and Ceccanti, M. and Gori, M. C. and Tartaglia, G. and Campagna, G. and Panico, G. and Vacca, L. and Cambieri, C. and Libonati, L. and et al.	2018	Repetitive transcranial magnetic stimulation for chronic neuropathic pain in patients with bladder pain syndrome/interstitial cystitis	Neurourology and urodynamics	Wrong population
Cestari, A. and Ferrari, M. and Ghezzi, M. and Sangalli, M. and Zanoni, M. and Fabbri, F. and Sozzi, F. and Lolli, C. and Dell'Acqua, V. and Rigatti, P.	2015	Retropubic Intracorporeal Placement of a Suburethral Autologous Sling During Robot-Assisted Radical Prostatectomy to Improve Early Urinary Continence Recovery: preliminary Data	Journal of endourology / Endourological Society	Wrong population
Cestari, A. and Ferrari, M. and Sangalli, M. and Zanoni, M. and Ghezzi, M. and Fabbri, F. and Sozzi, F. and Lolli, C. and Dell'Acqua, V. and Rigatti, P.	2017	Simple vs six-branches autologous suburethral sling during robot-assisted radical prostatectomy to improve early urinary continence recovery: prospective randomized study	Journal of robotic surgery	Wrong population
Cetin, S. Y. and Buyuk, A.	2020	Investigation of the effect of pelvic floor muscle training on incontinence and constipation in elderly: Randomized controlled trial	European Geriatric Medicine	Wrong population
Cetinel, B. and Onal, B. and Gultekin, M. H. and Guzelsoy, M. and Turegun, F. A. and Dincer, M.	2019	Which antimuscarinic agents used in the treatment of overactive bladder increase heart rate? a prospective randomized clinical trial	International Urology and Nephrology	Wrong population
Chai, T. C. and Bell, W. A. and Amarshi, N. and Young, J. G. and Subramonian, K. and Kaplan, S. A. and Roehrborn, C. G. and Rovner, E. S. and Bavendam, T. and Guan, Z. and Chai, Toby C.	2007	Treatment of men with lower urinary tract symptoms and overactive bladder...Kaplan SA, Roehrbom CG, Rovner ES et al. Tolterodine and tamsulosin for treatment of men with lower urinary tract symptoms and overactive bladder: a randomized controlled trial. JAMA. 2006;296:2319-2328	JAMA: Journal of the American Medical Association	Wrong population
Chalacheewa, Theerawat and Arnuntasupakul, Vanlapa and Sangkum, Lisa and Buachai, Rungrawan and Chanvitayapongs, Jiravud	2021	Decreasing leakage during continuous femoral nerve catheter fixation using 2-octyl cyanoacrylate glue (DermabondÂ®): a randomized controlled trial	BMC Anesthesiology	Wrong population
Chan, H. Y. and Ho, R. C. M. and Mahendran, R. and Ng, K. S. and Tam, W. W. S. and Rawtaer, I. and Tan, C. H. and Larbi, A. and Feng, L. and Sia, A. and Ng, M. K. W. and Gan, G. L. and Kua, E. H.	2017	Effects of horticultural therapy on elderly' health: protocol of a randomized controlled trial	BMC geriatrics	Wrong population
Chan, K. Y. C. and Suen, M. and Coulson, S. and Vardy, Janette L.	2021	Efficacy of pelvic floor rehabilitation for bowel dysfunction after anterior resection for colorectal cancer: a systematic review	Supportive care in cancer : official journal of the Multinational Association of Supportive Care in Cancer	Wrong population
Chan, Y. T. and Zhang, H. W. and Guo, Y. Q. and Chan, T. N. H. and Kwan, Y. K. and Lee, C. K. and Ngan, K. and Lin, Z. X.	2018	Effectiveness and safety of acupuncture for elderly overactive bladder population in Hong Kong: Study protocol for a randomized controlled trial	Trials	Wrong population
Chancellor, M. and Freedman, S. and Mitcheson, H. D. and Antoci, J. and Primus, G. and Wein, A.	2000	Tolterodine, an effective and well tolerated treatment for urge incontinence and other overactive bladder symptoms	Clinical Drug Investigation	Wrong population
Chancellor, Michael and Versi, Eboo and Dvergsten, Chris and Toler, Steven	2015	Clinical Efficacy and Tolerability of the Nicotinic Channel Modulator Dexmecamylamine in Subjects with Overactive Bladder	The Journal of urology	Wrong population
Chancellor, Michael B. and Patel, Vaishali and Leng, Wendy W. and Shenot, Patrick J. and Lam, Wayne and Globe, Denise R. and Loeb, Alex L. and Chapple, Christopher R.	2013	OnabotulinumtoxinA improves quality of life in patients with neurogenic detrusor overactivity	Neurology	Wrong population
Chang, H. S. and Myung, S. J. and Yang, S. K. and Jung, H. Y. and Kim, T. H. and Yoon, I. J. and Kwon, O. R. and Hong, W. S. and Kim, J. H. and Min, Y. I.	2003	Effect of electrical stimulation in constipated patients with impaired rectal sensation	International journal of colorectal disease	Wrong population
Chang, K. and Qin, X. J. and Zhang, H. L. and Dai, B. and Zhu, Y. and Shi, G. H. and Shen, Y. J. and Zhu, Y. Y. and Ye, D. W.	2016	Comparison of two adjuvant hormone therapy regimens in patients with high-risk localized prostate cancer after radical prostatectomy: primary results of study CU1005	Asian journal of andrology	Wrong population
Chang, K. W. and Alsagoff, S. and Ong, K. T. and Sim, P. H.	1998	Pressure ulcers--randomised controlled trial comparing hydrocolloid and saline gauze dressings	The Medical journal of Malaysia	Wrong population
Chang, L. and Ameen, V. Z. and Dukes, G. E. and McSorley, D. J. and Carter, E. G. and Mayer, E. A.	2005	A dose-ranging, phase II study of the efficacy and safety of alosetron in men with diarrhea-predominant IBS	American journal of gastroenterology	Wrong population
Chang, Y. J. and Chang, C. H. and Peng, C. L. and Wu, H. C. and Lin, H. C. and Wang, J. Y. and Li, T. C. and Yeh, Y. C. and Liang, W. M.	2014	Measurement equivalence and feasibility of the EORTC QLQ-PR25: Paper-and-pencil versus touch-screen administration	Health and Quality of Life Outcomes	Wrong population
Chang, Y. Y. and Tay, A. C. and Lim, M. L. and Lian, S. B. and Aloweni, F. A. B.	2017	Preliminary findings of a randomized controlled trial to evaluate the effectiveness of prophylactic dressing and fatty acids oil in the prevention of pressure injuries	Journal of Wound Care	Wrong population
Chanjuan, Zhang and Zhiying, Xiao and Xiulin, Zhang and Liqiang, Guo and Wendong, Sun and Changfeng, Tai and Zhaoqun, Jiang and Yuqiang, Liu and Zhang, Chanjuan and Xiao, Zhiying and Zhang, Xiulin and Guo, Liqiang and Sun, Wendong and Tai, Changfeng and Jiang, Zhaoqun and Liu, Yuqiang	2017	Transcutaneous electrical stimulation of somatic afferent nerves in the foot relieved symptoms related to postoperative bladder spasms	BMC Urology	Wrong population
Chao, Fay L. and Rosamilia, Anna and Dwyer, Peter L. and Polyakov, Alex and Schierlitz, Lore and Agnew, Gerard	2012	Does pre-operative traction on the cervix approximate intra-operative uterine prolapse? A randomised controlled trial	International urogynecology journal	Wrong population
Chapple, C. and DuBeau, C. and Ebinger, U. and Rekeda, L. and Viegas, A.	2007	Darifenacin treatment of patients >= 65 years with overactive bladder: Results of a randomized, controlled, 12-week trial	Current Medical Research and Opinion	Wrong intervention
Chapple, C. and Herschorn, S. and Abrams, P. and Sun, F. and Brodsky, M. and Guan, Z.	2009	Tolterodine Treatment Improves Storage Symptoms Suggestive of Overactive Bladder in Men Treated With alpha-Blockers	European Urology	Wrong population
Chapple, Christopher and Schneider, Tim and Haab, FranÃ§ois and Sun, Franklin and Whelan, Laurence and Scholfield, David and Dragon, Erika and Mangan, Erin	2014	Superiority of fesoterodine 8 mg vs 4 mg in reducing urgency urinary incontinence episodes in patients with overactive bladder: results of the randomised, double-blind, placebo-controlled EIGHT trial	BJU international	Wrong population
Chapple, C. and Sievert, K. D. and Macdiarmid, S. and Khullar, V. and Radziszewski, P. and Nardo, C. and Thompson, C. and Zhou, J. and Haag-Molkenteller, C.	2013	OnabotulinumtoxinA 100 U significantly improves all idiopathic overactive bladder symptoms and quality of life in patients with overactive bladder and urinary incontinence: A randomised, double-blind, placebo-controlled trial	European Urology	Wrong population
Chapple, Christopher and Steers, William and Norton, Peggy and Millard, Richard and Kralidis, Georg and Glavind, Karin and Abrams, Paul	2005	A pooled analysis of three phase III studies to investigate the efficacy, tolerability and safety of darifenacin, a muscarinic M3 selective receptor antagonist, in the treatment of overactive bladder	BJU international	Wrong population
Chapple, C. and Van Kerrebroeck, P. and Tubaro, A. and Haag-Molkenteller, C. and Forst, H. T. and Massow, U. and Wang, J. and Brodsky, M.	2007	Clinical Efficacy, Safety, and Tolerability of Once-Daily Fesoterodine in Subjects with Overactive Bladder	European Urology	Wrong population
Chapple, C. R. and Abrams, P.	2005	Comparison of darifenacin and oxybutynin in patients with overactive bladder: assessment of ambulatory urodynamics and impact on salivary flow	European urology	Wrong population
Chapple, C. R. and Abrams, P. and Andersson, K. E. and Radziszewski, P. and Masuda, T. and Small, M. and Kuwayama, T. and Deacon, S.	2014	Phase II study on the efficacy and safety of the EP1 receptor antagonist ONO-8539 for nonneurogenic overactive bladder syndrome	Journal of Urology	Wrong population
Chapple, C. R. and Cardozo, L. and Steers, W. D. and Govier, F. E.	2006	Solifenacin significantly improves all symptoms of overactive bladder syndrome	International journal of clinical practice	Wrong population
Chapple, C. R. and Christmas, T. J. and Milroy, E. J.	1990	A twelve-week placebo-controlled study of prazosin in the treatment of prostatic obstruction	Urologia internationalis	Wrong population
Chapple, C. R. and Fianu-Jonsson, A. and Indig, M. and Khullar, V. and Rosa, J. and Scarpa, R. M. and Mistry, A. and Wright, D. M. and Bolodeoku, J.	2007	Treatment outcomes in the STAR study: a subanalysis of solifenacin 5 mg and tolterodine ER 4 mg	European urology	Wrong population
Chapple, Christopher R. and Nitti, Victor W. and Khullar, Vik and Wyndaele, Jean Jacques and Herschorn, Sender and van Kerrebroeck, Philip and Blauwet, Mary Beth and Siddiqui, Emad	2014	Onset of action of the Î²3-adrenoceptor agonist, mirabegron, in Phase II and III clinical trials in patients with overactive bladder	World journal of urology	Wrong population
Chapple, C. R. and Patroneva, A. and Raines, S. R.	2006	Effect of an ATP-Sensitive Potassium Channel Opener in Subjects with Overactive Bladder: A Randomized, Double-Blind, Placebo-Controlled Study (ZD0947IL/0004)	European Urology	Wrong population
Chapple, C. R. and Rechberger, T. and Al-Shukri, S. and Meffan, P. and Everaert, K. and Huang, M. and Ridder, A.	2004	Randomized, double-blind placebo- and tolterodine-controlled trial of the once-daily antimuscarinic agent solifenacin in patients with symptomatic overactive bladder	BJU international	Wrong population
Chapple C.R.; Rosenberg M.T.; Mueller E.R.; Chughtai B.; Weiss J.P.; Juul K. et al	2023	The patient burden of nocturnal polyuria in the United States: Resultsfrom the epidemiology of nocturnal polyuria (EpiNP) study	Neurourology and Urodynamics. 42(3) (pp 573-585), 2023	Wrong study design
Chartier-Kastler, Emmanuel	2011	How urinary sheaths benefit quality of life	Nursing Times	Wrong population
Chartier-Kastler, Emmanuel and Ballanger, Philippe and Petit, Jacques and Fourmarier, Marc and Bart, StÃ©phane and Ragni-Ghazarossian, Evelyne and Ruffion, Alain and Le Normand, LoÃ¯c and Costa, Pierre	2011	Randomized, crossover study evaluating patient preference and the impact on quality of life of urisheaths vs absorbent products in incontinent men	BJU international	Wrong population
Chau, L. H. and Tai, D. C. and Fung, B. T. and Li, J. C. and Fan, C. W. and Li, M. K.	2011	Medical expulsive therapy using alfuzosin for patient presenting with ureteral stone less than 10mm: a prospective randomized controlled trial	International journal of urology	Wrong population
Chaudhuri, T. K. and Fink, S. and Netto, I. C. and Wilson, S. K. and Kolm, P.	1993	Double-blind placebo controlled randomized trial of indomethacin on urodynamic values measured by radionuclide imaging	Clinical autonomic research : official journal of the Clinical Autonomic Research Society	Wrong population
Cheetham, M. J. and Kamm, M. A. and Phillips, R. K.	2001	Topical phenylephrine increases anal canal resting pressure in patients with faecal incontinence	Gut	Wrong population
Cheetham, M. J. and Mortensen, N. J. and Nystrom, P. O. and Kamm, M. A. and Phillips, R. K.	2000	Persistent pain and faecal urgency after stapled haemorrhoidectomy	Lancet (London, England)	Wrong population
Chen, C. G. and Wang, P. and Zhang, Z. Q. and Ye, Y. B. and Zhuo, S. Y. and Zhou, Q. and Chen, Y. M. and Su, Y. X. and Zhang, B.	2020	Effects of plant oils with different fatty acid composition on cardiovascular risk factors in moderately hypercholesteremic Chinese adults: a randomized, double-blinded, parallel-designed trial	Food & function	Wrong population
Chen, C. H. and Sato, R. L. and Matsuura, G. H. and Wei, D. C. and Chen, J. J.	2013	Treatment of overactive bladder syndrome with urethral calibration in women	Hawai'i journal of medicine & public health : a journal of Asia Pacific Medicine & Public Health	Wrong population
Chen, Felix V. and Koru-Sengul, Tulay and Miao, Feng and Jue, Joshua S. and Alameddine, Mahmoud and Dave, Devina J. and Punnen, Sanoj and Parekh, Dipen J. and Ritch, Chad R. and Gonzalgo, Mark L.	2019	Propensity-matched analysis of stage-specific efficacy of adjuvant chemotherapy for bladder cancer	Urologic oncology	Wrong population
Chen, H. and Wang, B. and Li, Q. and Zhou, J. and Li, R. and Zhang, Y.	2020	Intravesical dexmedetomidine instillation reduces postoperative catheter-related bladder discomfort in male patients under general anesthesia: a randomized controlled study	BMC anesthesiology	Wrong population
Chen, H. and Wang, C. and Zhou, M. and Yan Chan, P. and Lo Yam, L. and Lok Lam, W. and Leung, K. P. and Li, S. W. and Tsang, W. Y. and Fung-Leung Ng, B. and et al.	2021	Electroacupuncture for post-stroke overactive bladder: a multi-centre pilot randomized controlled trial	Acupuncture in medicine	Wrong population
Chen, H. and Wang, C. and Zhou, M. and Yan Chan, P. and Yam, L. L. and Lam, W. L. and Leung, K. P. and Li, S. W. and Tsang, W. Y. and Ng, B. F. L. and Ziea, E. T. C. and Yeung, W. F.	2019	Electroacupuncture on post-stroke overactive bladder: A multi-site randomized controlled trial	Journal of Alternative and Complementary Medicine	Wrong population
Chen, J. and Yao, Z. and Qiu, S. and Chen, L. and Wang, Y. and Yang, J. and Li, J.	2013	Comparing intra-arterial chemotherapy combined with intravesical chemotherapy versus intravesical chemotherapy alone: a randomised prospective pilot study for T1G3 bladder transitional cell carcinoma after bladder-preserving surgery	Cardiovascular and interventional radiology	Wrong population
Chen, L. L. and Shen, Y. C. and Ke, C. C. and Imtiyaz, Z. and Chen, H. I. and Chang, C. H. and Lee, M. H.	2021	Efficacy of cinnamon patch treatment for alleviating symptoms of overactive bladder: a double-blind, randomized, placebo-controlled trial	Phytomedicine	Wrong population
Chen, R. and Chen, M. and Xiong, J. and Yi, F. and Chi, Z. and Zhang, B.	2010	Comparison of heat-sensitive moxibustion versus fluticasone/salmeterol (seretide) combination in the treatment of chronic persistent asthma: design of a multicenter randomized controlled trial	Trials	Wrong population
Chen, Shi and Chen, Dong-Wen and Chen, Xi-Jie and Lin, Yi-Jia and Xiang, Jun and Peng, Jun Sheng	2019	Postoperative complications and nutritional status between uncut Roux-en-Y anastomosis and Billroth II anastomosis after D2 distal gastrectomy: a study protocol for a multicenter randomized controlled trial	Trials	Wrong population
Chen, S. and Wang, S. and Xuan, L. and Lu, H. and Hu, Z. and Zhang, C. and Zhang, H.	2018	Comparison of efficacy and safety between electroacupuncture at 'four sacral points' and conventional electroacupuncture for the treatment of urinary incontinence after stroke: study protocol for a randomised controlled trial	BMJ Open	Wrong population
Chen, T. Y. and Corcos, J. and Camel, M. and Ponsot, Y. and Tu le, M.	2005	Prospective, randomized, double-blind study of safety and tolerability of intravesical resiniferatoxin (RTX) in interstitial cystitis (IC)	International urogynecology journal and pelvic floor dysfunction	Wrong population
Chen, X. and Liao, J. and Chen, L. and Qiu, S. and Mo, C. and Mao, X. and Yang, Y. and Zhou, S. and Chen, J.	2015	En bloc transurethral resection with 2-micron continuous-wave laser for primary non-muscle-invasive bladder cancer: a randomized controlled trial	World journal of urology	Wrong population
Chen, X. J. and Chen, L. F. and Chen, Q. and Fang, Z.	2012	Effect of three-line puncture on the Governor Vessel and Bladder Meridian on head on cognitive function of vascular dementia patients	Zhongguo zhen jiu [Chinese acupuncture & moxibustion]	Wrong population
Chen, Y. T. and Chen, J. and Wong, W. Y. and Yang, S. S. and Hsieh, C. H. and Wang, C. C.	2002	Is ureteral stenting necessary after uncomplicated ureteroscopic lithotripsy? A prospective, randomized controlled trial	Journal of urology	Wrong population
Chen C.; Zhang J.; Zhang H.; Li H.; Yu J.; Pei Y.; Fang Y.	2024	Effects of different treatment frequencies of electromagnetic stimulation for urinary incontinence in women: study protocol for a randomized controlled trial	Trials. 25(1) (no pagination), 2024. Article Number: 285	Wrong study design
Cheng, C. W. and Chan, P. S. and Chan, L. W. and Chan, C. K. and Ng, C. F. and Lai, M. M.	2005	17-year follow-up of a randomized prospective controlled trial of adjuvant intravesical doxorubicin in the treatment of superficial bladder cancer	International braz j urol	Wrong population
Cheng, C. W. and Chan, S. F. and Chan, L. W. and Chan, C. K. and Ng, C. F. and Cheung, H. Y. and Chan, S. Y. and Wong, W. S. and Lai, F. M. and To, K. F. and et al.	2005	Twelve-year follow up of a randomized prospective trial comparing bacillus Calmette-Guerin and epirubicin as adjuvant therapy in superficial bladder cancer	International journal of urology	Wrong population
Cheng, H. Y.	2009	Assessing the Quality of Evidence From Randomized, Controlled Drug and Nutritional Supplement Trials Conducted Among Nursing Home Residents Between 1968 and 2004: what Can We Learn?	Journal of the american medical directors association	Wrong population
Cheng, J. and Koen, S. and Crozier, J. and Liew, D. and McNeil, J. and O'Connell, H.	2021	Impact of body mass index (BMI) on urinary incontinence in community dwelling Australian adults aged 70 years and above	Neurourology and urodynamics	Wrong population
Cheng, J. and Simons, K. and Crozier, J. and Liew, D. and McNeil, J. and O'Connell, H.	2020	Urinary incontinence in community dwelling Australian adults aged 70 years and above: prevalence and causal associations	European urology open science	Wrong population
Cheng, S. T. and Lau, R. W. and Mak, E. P. and Ng, N. S. and Lam, L. C.	2014	Benefit-finding intervention for Alzheimer caregivers: conceptual framework, implementation issues, and preliminary efficacy	The Gerontologist	Wrong population
Cheng, Yi-Kan and Qin, Qi-Yuan and Huang, Xiao-Yan and Lan, Ping and Wang, Lei and Gao, Xiang and Ma, Teng-Hui	2020	Effect of interval between preoperative radiotherapy and surgery on clinical outcome and radiation proctitis in rectal cancer from FOWARC trial	Cancer medicine	Wrong population
Chengappa, K. N. R. and Parepally, H. and Brar, J. S. and Mullen, J. and Shilling, A. and Goldstein, J. M.	2003	A random-assignment, double-blind, clinical trial of once- vs twice-daily administration of quetiapine fumarate in patients with schizophrenia or schizoaffective disorder: A pilot study	Canadian Journal of Psychiatry	Wrong population
Cherry, N. and Chowdhury, Z. and Haque, R. and Kabir, F. and Naher, K. and Wagg, A.	2019	Maintaining urinary continence. A 12-month follow-up of elderly village women completing a six-month exercise intervention in bangladesh	Neurourology and Urodynamics	Wrong population
Cheung, C. L. and Ho, D. K. C. and Sing, C. W. and Tsoi, M. F. and Cheng, V. K. F. and Lee, G. K. Y. and Ho, Y. N. and Cheung, B. M.	2017	Randomized controlled trial of the effect of phytosterols-enriched low-fat milk on lipid profile in Chinese	Scientific reports	Wrong population
Cheung, R. Y. and Lee, J. H. and Lee, L. L. and Chung, T. K. and Chan, S. S.	2016	Vaginal Pessary in Women With Symptomatic Pelvic Organ Prolapse: a Randomized Controlled Trial	Obstetrics and gynecology	Wrong population
Chi, I. and Chou, K. L. and Kwan, C. W. and Lam, E. K. and Lam, T. P.	2006	Use of the Minimum Data Set--Home Care: a cluster randomized controlled trial among the Chinese older adults	Aging & mental health	Wrong population
ChiCtr	2019	Observational research for the efficacy of En-bloc resection and conventional transurethral resection of bladder tumor combined with secondary resection for NMIBC: an open randomized, controlled trial	https://trialsearch.who.int/Trial2.aspx?TrialID=ChiCTR1900027839	Wrong population
ChiCtr	2020	Effect of comprehensive pelvic floor nursing with different implementation on stress incontinence in middle-aged and elderly women	http://www.who.int/trialsearch/Trial2.aspx?TrialID=ChiCTR2000031762	Wrong publication type
ChiCtr	2022	Management of urinary incontinence based on multidisciplinary team decision-making in Chinese older adults (CO-MUI study): a prospective, multicenter, randomized, controlled study	https://trialsearch.who.int/Trial2.aspx?TrialID=ChiCTR2200056699	Wrong publication type
Chinenov, D. V. and Rapoport, L. M. and Shpot, E. V. and Enikeev, D. V. and Chernov, Y. N. and Taratkin, M. S. and Korolev, D. O.	2018	Comparative results of cryoablation and laparoscopic radical prostatectomy in the treatment of localized prostate cancer	Urologia	Wrong population
Chiu, Aihâ€Fung and Hsieh, Chunâ€Man and Chu, Suâ€Feng and Yang, Tsan	2018	Effectiveness of two types of incontinence rehabilitation exercises: A pilot study	International Journal of Urological Nursing	Wrong population
Cho, S. and Kwon, S. S. and Lee, K. W. and Yoo, T. K. and Shin, D. G. and Kim, S. W. and Bae, J. H. and Choi, H. and Kim, Y. H.	2017	A multicenter real-life study of the efficacy of an alpha-blocker with or without anticholinergic agent (imidafenacin) treatment in patients with lower urinary tract symptoms/benign prostatic hyperplasia and storage symptoms	International journal of clinical practice	Wrong population
Cho, S. Y. and Jeong, S. J. and Lee, S. and Kim, J. and Lee, S. H. and Choo, M. S. and Oh, S. J.	2021	Mirabegron for treatment of overactive bladder symptoms in patients with Parkinson's disease: a double-blind, randomized placebo-controlled trial (Parkinson's Disease Overactive bladder Mirabegron, PaDoMi Study)	Neurourology and urodynamics	Wrong population
Choi, C. I. and Kim, J. K. and Choo, M. S. and Lee, S. H. and Chang, J. D. and Han, J. H.	2021	Preventive effects of tamsulosin for postoperative urinary retention after lower limb arthroplasty: a randomized controlled study	Investigative and clinical urology	Wrong population
Choi, H. and Palmer, M. H. and Park, J.	2007	Meta-analysis of pelvic floor muscle training: Randomized controlled trials in incontinent women	Nursing Research	Wrong population
Choi, S. K. and Park, S. and Ahn, H.	2015	Randomized clinical trial of a bladder neck plication stitch during robot-assisted radical prostatectomy	Asian journal of andrology	Wrong population
Choi-Kwon, S. and Choi, J. and Kwon, S. U. and Kang, D. W. and Kim, J. S.	2007	Fluoxetine is not effective in the treatment of poststroke fatigue: A double-blind, placebo-controlled study	Cerebrovascular Diseases	Wrong population
Choi-Kwon, S. and Han, S. W. and Kwon, S. U. and Kang, D. W. and Choi, J. M. and Kim, J. S.	2006	Fluoxetine treatment in poststroke depression, emotional incontinence, and anger proneness: a double-blind, placebo-controlled study	Stroke	Wrong population
Choo, M. S. and Lee, J. Z. and Lee, J. B. and Kim, Y. H. and Jung, H. C. and Lee, K. S. and Kim, J. C. and Seo, J. T. and Paick, J. S. and Kim, H. J. and et al.	2008	Efficacy and safety of solifenacin succinate in Korean patients with overactive bladder: a randomised, prospective, double-blind, multicentre study	International journal of clinical practice	Wrong population
Choo, M. S. and Song, M. and Kim, J. H. and Lee, K. S. and Kim, J. C. and Kim, S. W. and Yang, S. K. and Lee, J. G. and Lee, J. Z. and Kim, D. K. and et al.	2014	Safety and efficacy of 8-mg once-daily vs 4-mg twice-daily silodosin in patients with lower urinary tract symptoms suggestive of benign prostatic hyperplasia (SILVER Study): a 12-week, double-blind, randomized, parallel, multicenter study	Urology	Wrong population
Choudhury M.; Thomas S.S.; Cain A.; Palvai S.; Nageshwaran S.; Zhang J.et al	2024	Timing of High-Dose-Rate Brachytherapy With External Beam Radiation Therapy in Patients With Intermediate- and High-Risk Localized Prostate Cancer and Its Effects on Toxicity and Quality of Life: A Randomized Controlled Trial (THEPCA).	International Journal of Radiation Oncology Biology Physics. 119(1) (pp 90-99),	Wrong population
Chow, T. and Browne, V. and Heileson, H. L. and Wallace, D. and Anholm, J. and Green, S. M.	2005	Ginkgo biloba and acetazolamide prophylaxis for acute mountain sickness: A randomized, placebo-controlled trial	Archives of Internal Medicine	Wrong population
Chow, W. and Hahn, D. and Sandhu, D. and Slaney, P. and Henshaw, R. and Das, G. and Wells, P.	1990	Multicentre controlled trial of indoramin in the symptomatic relief of benign prostatic hypertrophy	British journal of urology	Wrong population
Chu, C. M. and Schmitz, K. H. and Arya, L. A. and Newman, D. K. and Andy, U. U.	2016	Defining physical activity and sedentary behavior and its relationship to incontinence in older adults with urinary incontinence	American Journal of Obstetrics and Gynecology	Wrong population
Chu, C. M. and Schmitz, K. H. and Khanijow, K. and Stambakio, H. and Newman, D. K. and Arya, L. A. and Andy, U. U.	2019	Feasibility and outcomes: Pilot Randomized Controlled Trial of a home-based integrated physical exercise and bladder-training program vs usual care for community-dwelling older women with urinary incontinence	Neurourology and Urodynamics	Wrong population
Chu, K. and Bu, X. and Sun, Z. and Wang, Y. and Feng, W. and Xiao, L. and Jiang, F. and Tang, X.	2020	Feasibility of a Nurse-Trained, Family Member-Delivered Rehabilitation Model for Disabled Stroke Patients in Rural Chongqing, China	Journal of Stroke and Cerebrovascular Diseases	Wrong population
Chua, Michael E. and See, Manuel C. th and EsmeÅˆa, Ednalyn B. and Balingit, Jaime C. and Morales, Marcelino L., Jr.	2018	Efficacy and Safety of Gabapentin in Comparison to Solifenacin Succinate in Adult Overactive Bladder Treatment	Lower urinary tract symptoms	Wrong population
Chuang, Y. C. and Kuo, H. C.	2017	A Prospective, Multicenter, Double-Blind, Randomized Trial of Bladder Instillation of Liposome Formulation OnabotulinumtoxinA for Interstitial Cystitis/Bladder Pain Syndrome	Journal of urology	Wrong population
Chughtai, B. and Forde, J. C. and Buck, J. and Asfaw, T. and Lee, R. and Te, A. E. and Kaplan, S. A.	2016	The concomitant use of fesoterodine and topical vaginal estrogen in the management of overactive bladder and sexual dysfunction in postmenopausal women	Post reproductive health	Wrong population
Chung, J. H. and Kim, K. S. and Choi, J. D. and Kim, T. H. and Lee, K. S. and Oh, C. Y. and Noh, J. H. and Kim, J. S. and Kim, W. T. and Lee, S. H. and et al.	2020	Effects of poloxamer-based thermo-sensitive sol-gel agent on urethral stricture after transurethral resection of the prostate for benign prostatic hyperplasia: a multicentre, single-blinded, randomised controlled trial	BJU international	Wrong population
Cichowski, Sara B. and Dunivan, Gena C. and Rogers, Rebecca G. and Murrietta, Ambroshia M. and Komesu, Yuko M.	2015	Standard compared with mnemonic counseling for fecal incontinence: a randomized controlled trial	Obstetrics and gynecology	Wrong population
Claffey P., Sullivan R., Anne Kenny R., McNicholas T. and Briggs R	2019	126 Urinary Incontinence: Prevalence, Clinical Characteristics and Impact on Quality of Life of Older People in Ireland	Age and ageing 2019 Vol. 48 Issue Supplement_3 Pages iii17-iii65	Wrong study design
Clancy, B. and Malone-Lee, J.	1991	Reducing the leakage of body-worn incontinence pads	Journal of advanced nursing	Wrong population
Clark, M. and Hiskett, G. and Russell, L.	2005	Evidence-based practice and support surfaces: are we throwing the baby out with the bath water?	Journal of wound care	Wrong population
Clarke, H. S., Jr.	1997	Benign prostatic hyperplasia	The American journal of the medical sciences	Wrong population
Clarke-O'Neill, S. and Pettersson, L. and Fader, M. and Dean, G. and Brooks, R. and Cottenden, A.	2002	A multicentre comparative evaluation: washable pants with an integral pad for light incontinence	Journal of clinical nursing	Wrong population
Classen, D. C. and Larsen, R. A. and Burke, J. P. and Alling, D. W. and Stevens, L. E.	1991	Daily meatal care for prevention of catheter-associated bacteriuria: results using frequent applications of polyantibiotic cream	Infection control and hospital epidemiology	Wrong population
Clemson L., Stark S., Pighills A.C., Fairhall N.J., Lamb S.E., Ali J., et al.	2023	Environmental interventions for preventing falls in older people living in the community	Cochrane Database of Systematic Reviews 2023 Issue 3	Wrong intervention
Cobo, M. and Delgado, R. and Gil, S. and Herruzo, I. and Baena, V. and Carabante, F. and Moreno, P. and Ruiz, J. L. and BretÃ³n, J. J. and Del Rosal, J. M. and Fuentes, C. and Moreno, P. and GarcÃ­a, E. and Villar, E. and Contreras, J. and AlÃ©s, I. and Benavides, M.	2006	Conservative treatment with transurethral resection, neoadjuvant chemotherapy followed by radiochemotherapy in stage T2-3 transitional bladder cancer	Clinical & translational oncology : official publication of the Federation of Spanish Oncology Societies and of the National Cancer Institute of Mexico	Wrong population
Coen, J. J. and Zhang, P. and Saylor, P. J. and Lee, C. T. and Wu, C. L. and Parker, W. and Lautenschlaeger, T. and Zietman, A. L. and Efstathiou, J. A. and Jani, A. B. and et al.	2019	Bladder Preservation With Twice-a-Day Radiation Plus Fluorouracil/Cisplatin or Once Daily Radiation Plus Gemcitabine for Muscle-Invasive Bladder Cancer: NRG/RTOG 0712-A Randomized Phase II Trial	Journal of clinical oncology	Wrong population
Coggrave, M. J. and Norton, C.	2010	The need for manual evacuation and oral laxatives in the management of neurogenic bowel dysfunction after spinal cord injury: a randomized controlled trial of a stepwise protocol	Spinal cord	Wrong population
Cohen, Marc and Demers, Christine and Gurfinkel, Enrique P. and Turpie, Alexander G. G. and Fromell, Gregg J. and Goodman, Shaun and Langer, Anatoly and Califf, Robert M. and Fox, Keith A. A. and Premmereur, Jerome and Bigonzi, Frederique and Cohen, M. and Demers, C. and Gurfinkel, E. P. and Turpie, A. G. and Fromell, G. J. and Goodman, S. and Langer, A. and Califf, R. M. and Fox, K. A.	1998	Low-molecular-weight heparins in non-ST-segment elevation ischemia: the ESSENCE trial. Efficacy and Safety of Subcutaneous Enoxaparin versus intravenous unfractionated heparin, in non-Q-wave Coronary Events	American Journal of Cardiology	Wrong population
Cohen-Zubary, N. and Gingold-Belfer, R. and Levy, S. and Wasserberg, N. and Dickman, R.	2015	Home electrical stimulation for women with fecal incontinence: a preliminary randomized controlled trial	Physiotherapy (united kingdom)	Wrong population
Colborne M. and Dahlke S	2017	Nurses' Perceptions and Management of Urinary Incontinence in Hospitalized Older Adults: An Integrative Review	Journal of gerontological nursing 2017 Vol. 43 Issue 10 Pages 46-5	Wrong study design
Coleman, E. A. and Grothaus, L. C. and Sandhu, N. and Wagner, E. H.	1999	Chronic care clinics: a randomized controlled trial of a new model of primary care for frail older adults	Journal of the American Geriatrics Society	Wrong population
Collin, Simon M. and Metcalfe, Chris and Donovan, Jenny and Lane, J. Athene and Davis, Michael and Neal, David and Hamdy, Freddie and Martin, Richard M.	2008	Associations of lower urinary tract symptoms with prostate-specific antigen levels, and screen-detected localized and advanced prostate cancer: a case-control study nested within the UK population-based ProtecT (Prostate testing for cancer and Treatment) study	BJU international	Wrong population
Colombel, M. and Saint, F. and Chopin, D. and Malavaud, B. and Nicolas, L. and Rischmann, P.	2006	The effect of ofloxacin on bacillus calmette-guerin induced toxicity in patients with superficial bladder cancer: results of a randomized, prospective, double-blind, placebo controlled, multicenter study	Journal of urology	Wrong population
Colombo, A. L. and Perfect, J. and DiNubile, M. and Bartizal, K. and Motyl, M. and Hicks, P. and Lupinacci, R. and Sable, C. and Kartsonis, N.	2003	Global distribution and outcomes for Candida species causing invasive candidiasis: Results from an international randomized double-blind study of caspofungin versus amphotericin B for the treatment of invasive candidiasis	European Journal of Clinical Microbiology and Infectious Diseases	Wrong population
Colombo, Renzo and Salonia, Andrea and Leib, Zvi and Pavone-Macaluso, Michele and Engelstein, Dov	2011	Long-term outcomes of a randomized controlled trial comparing thermochemotherapy with mitomycin-C alone as adjuvant treatment for non-muscle-invasive bladder cancer (NMIBC)	BJU international	Wrong population
Conley, Patricia and McKinsey, David and Ross, Olwyn and Ramsey, Anthony and Feeback, Jennifer	2014	RESEARCH CORNER. Does skin care frequency affect the severity of incontinence-associated dermatitis in critically ill patients?	Nursing	Wrong population
Contreras P.; Butori S.; Pagano E.M.; Bonanno N.; Rico L.; Blas L	2023	Stent Syndrome. Does the Diameter Matter? Results of a Randomized Trial.	Journal of Endourology. Conference: 40th World Congress of Endourology, WCE 2023. Jerusalem Israel. 37(Supplement 1) (pp A345),	Wrong intervention
Cook, T.	2001	Group treatment of female urinary incontinence: Literature review	Physiotherapy	Wrong population
Cook, W. L. and Khan, K. M. and Bech, M. H. and Brasher, P. M. and Brown, R. A. and Bryan, S. and Donaldson, M. G. and Guy, P. and Hanson, H. M. and Leia, C. and et al.	2011	Post-discharge management following hip fracture--get you back to B4: a parallel group, randomized controlled trial study protocol	BMC geriatrics	Wrong population
Coombes, G. M. and Millard, R. J.	1996	Urinary urge incontinence: Randomised crossover trials of penthienate versus placebo and propantheline	Medical Journal of Australia	Wrong population
Cooper, F. P. M. and Alexander, C. E. and Sinha, S. and Omar, M. I.	2016	Policies for replacing longâ€term indwelling urinary catheters in adults	Cochrane Database of Systematic Reviews	Wrong population
Cooper, P. and Gray, D.	2001	Comparison of two skin care regimes for incontinence	British journal of nursing (Mark Allen Publishing)	Wrong population
CÃ³rcoles-JimÃ©nez, M. P. and Candel-Parra, E. and Del Egido-FernÃ¡ndez, MÃ and Villada-Munera, A. and Moreno-Moreno, M. and PiÃ±a-MartÃ­nez, A. J. and JimÃ©nez-SÃ¡nchez, M. D. and Azor-GarcÃ­a, R. J.	2021	Preventing Functional Urinary Incontinence in Hip-Fractured Older Adults Through Patient Education: a Randomized Controlled Trial	Journal of applied gerontology	Wrong population
Córcoles-Jiménez M.-P., Candel-Parra E., del Egido-Fernández M.-Á., Villada-Munera A., Moreno-Moreno M., Piña-Martínez A.-J., et al	2021	Preventing functional urinary incontinence in hip-fractured older adults through patient education: A randomized controlled trial	Journal of Applied Gerontology 2021 Vol. 40 Issue 8 Pages 890-901	Wrong intervention
Corcoran, Eleanor and Woodward, Sue	2013	Incontinence-associated dermatitis in the elderly: treatment options	British Journal of Nursing	Wrong population
Corcos, J. and Casey, R. and Patrick, A. and Andreou, C. and Miceli, P. C. and Reiz, J. L. and Harsanyi, Z. and Darke, A. C.	2006	A double-blind randomized dose-response study comparing daily doses of 5, 10 and 15 mg controlled-release oxybutynin: Balancing efficacy with severity of dry mouth	BJU International	Wrong population
Corley, A. and Spooner, A. J. and Barnett, A. G. and Caruana, L. R. and Hammond, N. E. and Fraser, J. F.	2012	End-expiratory lung volume recovers more slowly after closed endotracheal suctioning than after open suctioning: a randomized crossover study	Journal of critical care	Wrong population
Cornu, Jean-Nicolas and Ahyai, Sascha and Bachmann, Alexander and de la Rosette, Jean and Gilling, Peter and Gratzke, Christian and McVary, Kevin and Novara, Giacomo and Woo, Henry and Madersbacher, Stephan	2015	A Systematic Review and Meta-analysis of Functional Outcomes and Complications Following Transurethral Procedures for Lower Urinary Tract Symptoms Resulting from Benign Prostatic Obstruction: An Update	European urology	Wrong population
Cornu, Jean-Nicolas and Merlet, Benoit and Ciofu, Calin and Mouly, StÃ©phane and Peyrat, Laurence and SÃ¨be, Philippe and Yiou, RenÃ© and Vallancien, Guy and Debrix, Isabelle and Laribi, Karim and Cussenot, Olivier and Haab, FranÃ§ois	2011	Duloxetine for mild to moderate postprostatectomy incontinence: preliminary results of a randomised, placebo-controlled trial	European urology	Wrong population
Cornu, J. N. and Mouly, S. and Amarenco, G. and Jacquetin, B. and Ciofu, C. and Haab, F.	2012	75NC007 device for noninvasive stress urinary incontinence management in women: a randomized controlled trial	International urogynecology journal	Wrong population
Corr, S. and Bayer, A.	1995	Occupational therapy for stroke patients after hospital discharge -- a randomized controlled trial	Clinical Rehabilitation	Wrong population
Correa F.I.; Ledur AC.; Uehara L.; de Andrade M.L.; Correa J.C.F.; Fregni F.	2024	Effect of transcranial direct current stimulation combined with pelvic muscle training in women: Randomized, controlled, double-blind, and clinical trial.	Neurourology and urodynamics. (no pagination),	Wrong population
Correia, GrasiÃ©la N. and Pereira, Vanessa S. and Hirakawa, Humberto S. and Driusso, Patricia	2014	Effects of surface and intravaginal electrical stimulation in the treatment of women with stress urinary incontinence: randomized controlled trial	European journal of obstetrics, gynecology, and reproductive biology	Wrong population
Costache, R. C. and Novac, B. and Bardan, T. R. and Agapie, D. N. and Edu, A.	2019	Xyloglucan + Gelose Combination versus Placebo as Adjuvant Therapy to First-Line Antimicrobials for Uncomplicated Urinary Tract Infection in Adults	Urologia internationalis	Wrong population
Costantini, E. and Di Biase, M. and Zucchi, A. and Cagini, R. and De Rienzo, G. and Di Tonno, P. and Carbone, A. and Illiano, E.	2017	Laparoscopic and robotic assisted laparoscopic sacrocolpopexy: arandomized controlled trial, a comparison of two techniques	Neurourology and urodynamics	Wrong population
Costantini, E. and Illiano, E. and Giannitsas, K. and Zucchi, A. and Lazzeri, M. and Bini, V. and Balsamo, R. and Porena, M. and Mearini, L.	2016	Abdominal vs laparoscopic sacrocolpopexy: subgroup analysis of a prospective randomized trial	Neurourology and urodynamics	Wrong population
Costantini, E. and Kocjancic, E. and Lazzeri, M. and Giannantoni, A. and Zucchi, A. and Carbone, A. and Bini, V. and Palleschi, G. and Pastore, A. L. and Porena, M.	2016	Long-term efficacy of the trans-obturator and retropubic mid-urethral slings for stress urinary incontinence: update from a randomized clinical trial	World journal of urology	Wrong population
Costantini, E. and Mearini, L. and Biscotto, S. and Giannantoni, A. and Bini, V. and Porena, M.	2005	Impact of different sized catheters on pressure-flow studies in women with lower urinary tract symptoms	Neurourology and urodynamics	Wrong population
Costantini, E. and Zucchi, A. and Del Zingaro, M. and Mearini, L.	2006	Treatment of urethral syndrome: a prospective randomized study with Nd: YAG laser	Urologia internationalis	Wrong population
Costantini, E. and Zucchi, A. and Di Biase, M. and Di Rienzo, G. and Orcidi, D. and Carbone, A. and Di Tonno, P. and Illiano, E.	2017	Laparoscopic and robotic assisted laparoscopic sacrocolpopexy: a randomized controlled trial in the era of minimally invasive surgery	Neurourology and urodynamics	Wrong population
Coulson, S. and Rao, A. and Beck, S. L. and Steels, E. and Gramotnev, H. and Vitetta, L.	2013	A phase II randomised double-blind placebo-controlled clinical trial investigating the efficacy and safety of ProstateEZE Max: A herbal medicine preparation for the management of symptoms of benign prostatic hypertrophy	Complementary Therapies in Medicine	Wrong population
Cowan, C. C. and Hutchison, C. and Cole, T. and Barry, S. J. E. and Paul, J. and Reed, N. S. and Russell, J. M.	2012	A randomised double-blind placebo-controlled trial to determine the effect of cranberry juice on decreasing the incidence of urinary symptoms and urinary tract infections in patients undergoing radiotherapy for cancer of the bladder or cervix	Clinical oncology (Royal College of Radiologists (Great Britain))	Wrong population
Cowdell, F. and Jadotte, Y. T. and Ersser, S. J. and Danby, S. and Lawton, S. and Roberts, A. and Dyson, J.	2020	Hygiene and emollient interventions for maintaining skin integrity in older people in hospital and residential care settings	Cochrane Database of Systematic Reviews	Wrong population
Cox, Edward and Saramago, Pedro and Kelly, John and Porta, Nuria and Hall, Emma and Tan, Wei Shen and Sculpher, Mark and Soares, Marta	2020	Effects of Bladder Cancer on UK Healthcare Costs and Patient Health-Related Quality of Life: Evidence From the BOXIT Trial	Clinical genitourinary cancer	Wrong population
Cox, Selina R. and Prince, Alexis C. and Myers, Clio E. and Irving, Peter M. and Lindsay, James O. and Lomer, Miranda C. and Whelan, Kevin	2017	Fermentable Carbohydrates [FODMAPs] Exacerbate Functional Gastrointestinal Symptoms in Patients With Inflammatory Bowel Disease: A Randomised, Double-blind, Placebo-controlled, Cross-over, Re-challenge Trial	Journal of Crohn's & colitis	Wrong population
Coyer, Fiona and Campbell, Jill and Doubrovsky, Anna	2020	Efficacy of Incontinence-Associated Dermatitis Intervention for Patients in Intensive Care: An Open-Label Pilot Randomized Controlled Trial	Advances in Skin & Wound Care	Wrong population
Coyne, Karin S. and Margolis, Mary Kay and Hsieh, Ray and Vats, Vasudha and Chapple, Christopher R.	2011	Validation of the urinary sensation scale (USS)	Neurourology and urodynamics	Wrong population
Coyne, K. S. and Matza, L. S. and Thompson, C. and Jumadilova, Z. and Bavendam, T.	2007	The responsiveness of the OAB-q among OAB patient subgroups	Neurourology and Urodynamics	Wrong population
Coyne, K. S. and Matza, L. S. and Thompson, C. L. and Kopp, Z. S. and Khullar, V.	2006	Determining the Importance of Change in the Overactive Bladder Questionnaire	Journal of Urology	Wrong population
Coyne, K. S. and Sexton, C. C. and Vats, V. and Thompson, C. and Kopp, Z. S. and Milsom, I.	2011	National community prevalence of overactive bladder in the united states stratified by sex and age	Urology	Wrong population
Coyne K.S., Wein A., Nicholson S., Kvasz M., Chen C.-I. and Milsom I.	2014	Economic burden of urgency urinary incontinence in the United States: a systematic review	Journal of managed care pharmacy 2014 Vol. 20 Issue 2 Pages 130-140	Wrong outcome
Crabb, S. J. and Martin, K. and Abab, J. and Ratcliffe, I. and Thornton, R. and Lineton, B. and Ellis, M. and Moody, R. and Stanton, L. and Galanopoulou, A. and et al.	2017	COAST (Cisplatin ototoxicity attenuated by aspirin trial): a phase II double-blind, randomised controlled trial to establish if aspirin reduces cisplatin induced hearing-loss	European journal of cancer (Oxford, England : 1990)	Wrong population
Craig, Belinda M. and Thorne, Emily M.	2019	Social categorization and individuation in the ownâ€age bias	British Journal of Psychology	Wrong population
Crandley, Edwin F. and Hegarty, Sarah E. and Hyslop, Terry and Wilson, David D. and Dicker, Adam P. and Showalter, Timothy N.	2014	Treatment-related complications of radiation therapy after radical prostatectomy: comparative effectiveness of intensity-modulated versus conformal radiation therapy	Cancer medicine	Wrong population
Crawford, E. D. and Hirst, K. and Kusek, J. W. and Donnell, R. F. and Kaplan, S. A. and McVary, K. T. and Mynderse, L. A. and Roehrborn, C. G. and Smith, C. P. and Bruskewitz, R.	2011	Effects of 100 and 300 units of onabotulinum toxin A on lower urinary tract symptoms of benign prostatic hyperplasia: A phase II randomized clinical trial	Journal of Urology	Wrong population
Critchley, L. A. and Morley, A. P. and Derrick, J.	1999	The influence of baricity on the haemodynamic effects of intrathecal bupivacaine 0.5%	Anaesthesia	Wrong population
Croffie, J. M. and Ammar, M. S. and Pfefferkorn, M. D. and Horn, D. and Klipsch, A. and Fitzgerald, J. F. and Gupta, S. K. and Molleston, J. P. and Corkins, M. R.	2005	Assessment of the effectiveness of biofeedback in children with dyssynergic defecation and recalcitrant constipation/encopresis: does home biofeedback improve long-term outcomes	Clinical pediatrics	Wrong population
Croom, Katherine F. and Keating, Gillian M.	2004	Darifenacin: in the treatment of overactive bladder	Drugs & aging	Wrong population
Crouse, Iii J. R. and Grobbee, D. E. and O'Leary, D. H. and Bots, M. L. and Evans, G. W. and Palmer, M. K. and Riley, W. A. and Raichlen, J. S.	2007	Carotid intima-media thickness in low-risk individuals with asymptomatic atherosclerosis: Baseline data from the METEOR study	Current Medical Research and Opinion	Wrong population
Ctri	2023	Effect of home based pelvic floor muscle training on bladder function among individuals with neurogenic bladder following spinal cord injury	https://trialsearch.who.int/Trial2.aspx?TrialID=CTRI/2023/11/060039	Wrong population
Cui, D. and Sun, F. and Zhuo, J. and Sun, X. and Han, B. and Zhao, F. and Jing, Y. and Lu, J. and Xia, S.	2014	A randomized trial comparing thulium laser resection to standard transurethral resection of the prostate for symptomatic benign prostatic hyperplasia: four-year follow-up results	World journal of urology	Wrong population
Cuicchi, D. and Di Fabio, F. and Guido, A. and Llimpe, F. L. R. and Morganti, A. G. and Ardizzoni, A. and Coscia, M. and Poggioli, G.	2020	Randomized Pilot Trial of Percutaneous Posterior Tibial Nerve Stimulation Versus Medical Therapy for the Treatment of Low Anterior Resection Syndrome: one-Year Follow-up	Diseases of the colon and rectum	Wrong population
Culligan, P. J. and Goldberg, R. P. and Blackhurst, D. W. and Sasso, K. and Koduri, S. and Sand, P. K.	2001	Comparison of microtransducer and fiberoptic catheters for urodynamic studies	Obstetrics & Gynecology	Wrong population
Culligan, Patrick J. and Goldberg, Roger P. and Sand, Peter K.	2003	A randomized controlled trial comparing a modified Burch procedure and a suburethral sling: long-term follow-up	International urogynecology journal and pelvic floor dysfunction	Wrong population
Culligan, P. J. and Salamon, C. and Priestley, J. L. and Shariati, A. and Culligan, Patrick J. and Salamon, Charbel and Priestley, Jennifer L. and Shariati, Amir	2013	Porcine dermis compared with polypropylene mesh for laparoscopic sacrocolpopexy: a randomized controlled trial	Obstetrics & Gynecology	Wrong population
Cundiff, G. W. and Amundsen, C. L. and Bent, A. E. and Coates, K. W. and Schaffer, J. I. and Strohbehn, K. and Handa, V. L.	2007	The PESSRI study: symptom relief outcomes of a randomized crossover trial of the ring and Gellhorn pessaries	American Journal of Obstetrics and Gynecology	Wrong population
Cusin, C. and Iovieno, N. and Iosifescu, D. V. and Nierenberg, A. A. and Fava, M. and Rush, A. J. and Perlis, R. H.	2013	A randomized, double-blind, placebo-controlled trial of pramipexole augmentation in treatment-resistant major depressive disorder	Journal of Clinical Psychiatry	Wrong population
Cyr, Marie-Pierre and Dumoulin, Chantale and Bessette, Paul and Pina, Annick and Gotlieb, Walter Henry and Lapointe-Milot, Korine and Mayrand, Marie-HÃ©lÃ¨ne and Morin, MÃ©lanie	2020	Feasibility, acceptability and effects of multimodal pelvic floor physical therapy for gynecological cancer survivors suffering from painful sexual intercourse: A multicenter prospective interventional study	Gynecologic oncology	Wrong population
D'Ancona, C. A. and Netto JÃºnior, N. R. and Claro, J. A. and Ikari, O.	1991	Oral or intravesical bacillus Calmette-Guerin immunoprophylaxis in bladder carcinoma	Journal of urology	Wrong population
da Fonseca L.C., Giarreta F.B.A, Peterson T.V., Locali P.K.M., Baracat E.C., Ferreira E.A.G., et al	2023	A randomized trial comparing vaginal laser therapy and pelvic floor physical therapy for treating women with stress urinary incontinence	Neurourology and urodynamics 2023 Vol. 42 Issue 7 Pages 1445‐1454	Wrong intervention
da Silveira, Sdrb and Auge, A. P. and Jarmy-Dibella, Z. I. and Margarido, P. F. and Carramao, S. and Alves Rodrigues, C. and Doumouchtsis, S. K. and Chada Baracat, E. and Milhem Haddad, J.	2020	A multicenter, randomized trial comparing pelvic organ prolapse surgical treatment with native tissue and synthetic mesh: a 5-year follow-up study	Neurourology and urodynamics	Wrong population
Dagli, R. and Dadali, M. and Emir, L. and Bagbanci, S. and Ates, H.	2019	Comparison of Classic and Inguinal Obturator Nerve Blocks Applied for Preventing Adductor Muscle Contractions in Bladder Tumor Surgeries: a Prospective Randomized Trial	Urology journal	Wrong population
Dahm, Philipp and Wilt, Timothy	2016	2016 - In prostate cancer, urinary and sexual function were worse with prostatectomy than active monitoring or radiotherapy	ACP Journal Club	Wrong population
Dai, Z. X. and Shi, J. G. and Wu, B.	2006	Effect of the society-based theory in the psychological rehabilitation by psychopath	Chinese journal of clinical rehabilitation	Wrong population
Dal Bello-Haas V.P.M.; O'Connell M.E.; Ursenbach J.	2024	Comparison across age groups of causes, circumstances, and consequences of falls among individuals living in Canada: A cross-sectional analysis of participants aged 45 to 85 years from the Canadian Longitudinal Study on Aging	Comparison across age groups of causes, circumstances, and consequences of falls among individuals living in Canada: A cross-sectional analysis of participants aged 45 to 85 years from the Canadian Longitudinal Study on Aging	Wrong study design
Dalela, D. and Jeong, W. and Prasad, M. A. and Sood, A. and Abdollah, F. and Diaz, M. and Karabon, P. and Sammon, J. and Jamil, M. and Baize, B. and et al.	2017	A Pragmatic Randomized Controlled Trial Examining the Impact of the Retzius-sparing Approach on Early Urinary Continence Recovery After Robot-assisted Radical Prostatectomy	European urology	Wrong population
Daly, C. M. E. and Loi, L. and Booth, J. and Saidan, D. and Guerrero, K. and Tyagi, V.	2021	Self-management of overactive bladder at home using transcutaneous tibial nerve stimulation: a qualitative study of womenâ€™s experiences	BMC women's health	Wrong population
Damiani, G. R. and Riva, D. and Pellegrino, A. and Gaetani, M. and Tafuri, S. and Turoli, D. and Croce, P. and Loverro, G.	2016	Conventional fascial technique versus mesh repair for advanced pelvic organ prolapse: analysis of recurrences in treated and untreated compartments	Journal of obstetrics and gynaecology	Wrong population
Damon, H. and Siproudhis, L. and Faucheron, J. L. and Piche, T. and Abramowitz, L. and ElÃ©ouet, M. and Etienney, I. and Godeberge, P. and Valancogne, G. and Denis, A. and et al.	2014	Perineal retraining improves conservative treatment for faecal incontinence: a multicentre randomized study	Digestive and liver disease	Wrong population
Dancey, C. P. and Attree, E. A. and Brown, K. F.	2006	Nucleotide supplementation: a randomised double-blind placebo controlled trial of IntestAidIB in people with Irritable Bowel Syndrome [ISRCTN67764449]	Nutrition journal	Wrong population
Daniltchenko, D. I. and Riedl, C. R. and Sachs, M. D. and Koenig, F. and Daha, K. L. and Pflueger, H. and Loening, S. A. and Schnorr, D.	2005	Long-term benefit of 5-aminolevulinic acid fluorescence assisted transurethral resection of superficial bladder cancer: 5-year results of a prospective randomized study	Journal of urology	Wrong population
Darouiche, R. O. and Goetz, L. and Kaldis, T. and Cerra-Stewart, C. and AlSharif, A. and Priebe, M.	2006	Impact of StatLock securing device on symptomatic catheter-related urinary tract infection: a prospective, randomized, multicenter clinical trial	American journal of infection control	Wrong population
Darouiche, Rabih O. and Green, Bruce G. and Donovan, William H. and Chen, David and Schwartz, Michael and Merritt, John and Mendez, Michelle and Hull, Richard A.	2011	Multicenter randomized controlled trial of bacterial interference for prevention of urinary tract infection in patients with neurogenic bladder	Urology	Wrong population
Darouiche, Rabih O. and Thornby, John I. and Cerra-Stewart, Colleen and Donovan, William H. and Hull, Richard A.	2005	Bacterial interference for prevention of urinary tract infection: a prospective, randomized, placebo-controlled, double-blind pilot trial	Clinical infectious diseases : an official publication of the Infectious Diseases Society of America	Wrong population
Das, S.	1999	Laparoscopic surgery for female urinary incontinence: prudence shall prevail	JSLS : Journal of the Society of Laparoendoscopic Surgeons	Wrong population
Dauvilliers Y.; Mignot E.; Del Rio Villegas R.; Du Y.; Hanson E.; Inoue Y. et al	2023	Oral Orexin Receptor 2 Agonist in Narcolepsy Type 1.	New England Journal of Medicine. 389(4) (pp 309-321), 2023	Wrong population
Davalos, A. and Castillo, J. and Alvarez-Sabin, J. and Secades, J. J. and Mercadal, J. and Lopez, S. and Cobo, E. and Warach, S. and Sherman, D. and Clark, W. M. and Lozano, R.	2002	Oral citicoline in acute ischemic stroke: An individual patient data pooling analysis of clinical trials	Stroke	Wrong population
David-Montefiore, E. and Frobert, J. L. and Grisard-Anaf, M. and Lienhart, J. and Bonnet, K. and Poncelet, C. and DaraÃ¯, E.	2006	Peri-operative complications and pain after the suburethral sling procedure for urinary stress incontinence: a French prospective randomised multicentre study comparing the retropubic and transobturator routes	European urology	Wrong population
Davies, A. J. and Desai, H. N. and Turton, S. and Dyas, A.	1987	Does instillation of chlorhexidine into the bladder of catheterized geriatric patients help reduce bacteriuria?	Journal of Hospital Infection	Wrong population
Davila, G. W. and Daugherty, C. A. and Sanders, S. W.	2001	A short-term, multicenter, randomized double-blind dose titration study of the efficacy and anticholinergic side effects of transdermal compared to immediate release oral oxybutynin treatment of patients with urge urinary incontinence	Journal of Urology	Wrong population
Davis N.J., Clark P.C., Johnson T.M. and Wyman J.F.	2020	Feasibility of Tele-Prompt: A tablet-based prompted voiding intervention to support informal caregivers of older adults with urinary incontinence	Geriatric nursing (New York) 2020 Vol. 41 Issue 4 Pages 411-420	Wrong study design
Dawdy, K. and Bonin, K. and Russell, S. and Ryzynski, A. and Harth, T. and Townsend, C. and Liu, S. and Chu, W. and Cheung, P. and Chung, H. and et al.	2018	Developing and Evaluating Multimedia Patient Education Tools to Better Prepare Prostate-Cancer Patients for Radiotherapy Treatment (Randomized Study)	Journal of cancer education	Wrong population
Dawe, R. S. and Yule, S. and Cameron, H. and Moseley, H. and Ibbotson, S. H. and Ferguson, J.	2005	A randomized controlled comparison of the efficacy of Dead Sea salt balneophototherapy vs. narrowband ultraviolet B monotherapy for chronic plaque psoriasis	British journal of dermatology	Wrong population
Dealberto M.J.	2011	Prevalence of autism according to maternal immigrant status and ethnic origin	Acta Psychiatrica Scandinavica 2011 Vol. 123 Issue 5 Pages 339-348	Wrong population
de Araujo C.C.; Brito L.G.O.; Marques A.A.; Juliato C.R.T	2024	Use of a Mobile Application for Pelvic Floor Muscle Training in Women With Urinary Incontinence: a Randomized Control Trial.	International Urogynecology Journal. (no pagination),	Wrong population
De Bari, Berardino and Lestrade, LaÃ«titia and Franzetti-Pellanda, Alessandra and Jumeau, Raphael and Biggiogero, Maira and Kountouri, Melpomeni and Matzinger, Oscar and Miralbell, Raymond and Bourhis, Jean and Ozsahin, Mahmut and Zilli, Thomas	2018	Modern intensity-modulated radiotherapy with image guidance allows low toxicity rates and good local control in chemoradiotherapy for anal cancer patients	Journal of cancer research and clinical oncology	Wrong population
de Bekker-Grob, E. W. and Bliemer, M. C. J. and Donkers, B. and Essink-Bot, M. L. and Korfage, I. J. and Roobol, M. J. and Bangma, C. H. and Steyerberg, E. W.	2013	Patients' and urologists' preferences for prostate cancer treatment: a discrete choice experiment	British journal of cancer	Wrong population
de Boer, S. M. and Nout, R. A. and JÃ¼rgenliemk-Schulz, I. M. and Jobsen, J. J. and Lutgens, L. C. and van der Steen-Banasik, E. M. and Mens, J. W. and Slot, A. and Stenfert Kroese, M. C. and Oerlemans, S. and et al.	2015	Long-Term Impact of Endometrial Cancer Diagnosis and Treatment on Health-Related Quality of Life and Cancer Survivorship: results From the Randomized PORTEC-2 Trial	International journal of radiation oncology, biology, physics	Wrong population
de Boer, T. A. and Gietelink, D. A. and Hendriks, J. C. M. and Vierhout, M. E.	2010	Factors influencing success of pelvic organ prolapse repair using porcine dermal implant Pelvicol	European journal of obstetrics, gynecology, and reproductive biology	Wrong population
de Breucker, Sandra and Herzog, Gertraud and Pepersack, Thierry	2010	Could geriatric characteristics explain the under-prescription of anticoagulation therapy for older patients admitted with atrial fibrillation? A retrospective observational study	Drugs & Aging	Wrong population
de Castro, Edilson Benedito and Brito, Luiz Gustavo O. and Juliato, Cassia Raquel T.	2020	Vaginal hysterectomy with bilateral sacrospinous fixation plus an anterior mesh versus abdominal sacrocervicopexy for the treatment of primary apical prolapse in postmenopausal women: a randomized controlled study	International urogynecology journal	Wrong population
De Castro, J. J. and Dias, T. and Chambel, P. and Carvalheiro, M. and Correia, L. G. and Guerreiro, L. and Marques, O. and Medina, J. L. and Nobre, E. M. A. and Nunes, J. S. and Pereira, M. C. and Polonia, J. and Portugal, J. and Raimundo, A. and Ruas, A. and Da Silva, P. M. and Vasconcelos, C. and Reis, J. L. and Teles, A. G.	2009	A randomized double-blind study comparing the efficacy and safety of orlistat versus, placebo in obese patients with mild to moderate hypercholesterolemia	Revista Portuguesa de Cardiologia	Wrong population
de Crevoisier, R. and Bayar, M. A. and Pommier, P. and Muracciole, X. and PÃªne, F. and Dudouet, P. and Latorzeff, I. and Beckendorf, V. and Bachaud, J. M. and Laplanche, A. and et al.	2018	Daily Versus Weekly Prostate Cancer Image Guided Radiation Therapy: phase 3 Multicenter Randomized Trial	International journal of radiation oncology, biology, physics	Wrong population
De Jarmy-Di Bella, Z. I. K. and Seki, A. S. and De Mello Bianchi Ferraro, A. M. H. and Sartori, M. G. F. and Girao, M. J. B. C.	2018	Intravaginal radiofrequency and laser in treatment of stress urinary incontinence RCT	International Journal of Gynecology and Obstetrics	Wrong population
de Lira, G. H. S. and Fornari, A. and Cardoso, L. F. and Aranchipe, M. and Kretiska, C. and Rhoden, E. L.	2019	Effects of perioperative pelvic floor muscle training on early recovery of urinary continence and erectile function in men undergoing radical prostatectomy: a randomized clinical trial	International braz j urol	Wrong population
De Meyer, D. and Van Damme, N. and Van den Bussche, K. and Van Hecke, A. and Verhaeghe, S. and Beeckman, D.	2017	PROTECT - trial: a multicentre prospective pragmatic RCT and health economic analysis of the effect of tailored repositioning to prevent pressure ulcers - study protocol	Journal of advanced nursing	Wrong population
De Meyer, D. and Van Hecke, A. and Verhaeghe, S. and Beeckman, D.	2019	PROTECT - Trial: A cluster RCT to study the effectiveness of a repositioning aid and tailored repositioning to increase repositioning compliance	Journal of advanced nursing	Wrong population
De Nardi, P. and Ortolano, E. and Radaelli, G. and Staudacher, C.	2006	Comparison of glycerine trinitrate and botulinum toxin-a for the treatment of chronic anal fissure: long-term results	Diseases of the colon and rectum	Wrong population
de Oliveira Camargo, F. and Rodrigues, A. M. and Arruda, R. M. and Ferreira Sartori, M. G. and Girao, M. J. and Castro, R. A.	2009	Pelvic floor muscle training in female stress urinary incontinence: comparison between group training and individual treatment using PERFECT assessment scheme	International urogynecology journal and pelvic floor dysfunction	Wrong population
de Oliveira, M. C. E. and de Oliveira de Lima, V. C. and Pegado, R. and Silva-Filho, E. M. and Fayh, A. P. T. and Micussi, M. T.	2019	Comparison of pelvic floor muscle training isolated and associated with weight loss: a randomized controlled trial	Archives of Gynecology and Obstetrics	Wrong population
de Oliveira, R. and dos Reis, M. P. and Prado, W. A.	2004	The effects of early or late neurolytic sympathetic plexus block on the management of abdominal or pelvic cancer pain	Pain	Wrong population
de Pinho, LG., Silva, C., Fonseca, C et. al	2023	A Randomized Controlled Trial to evaluate the efficacy of metacognitive training for older adults with depression (MCT-Diver) in Portugal: study protocol	Front. Psychol. Volume 14-2023	Wrong population
de Reijke, T. M. and Kurth, K. H. and Sylvester, R. J. and Hall, R. R. and Brausi, M. and van de Beek, K. and Landsoght, K. E. and Carpentier, P.	2005	Bacillus Calmette-Guerin versus epirubicin for primary, secondary or concurrent carcinoma in situ of the bladder: results of a European Organization for the Research and Treatment of Cancer--Genito-Urinary Group Phase III Trial (30906)	Journal of urology	Wrong population
de SÃ¨ze, M. and Petit, H. and Gallien, P. and de SÃ¨ze, M. P. and Joseph, P. A. and Mazaux, J. M. and Barat, M.	2002	Botulinum a toxin and detrusor sphincter dyssynergia: a double-blind lidocaine-controlled study in 13 patients with spinal cord disease	European urology	Wrong population
De Seze, M. and Wiart, L. and Ferriere, J. M. and De Seze, M. P. and Joseph, P. A. and Barat, M.	1999	Intravesical instillation of capsaicin in urology: A review of the literature	European Urology	Wrong population
De Seze, M. and Wiart, L. and Joseph, P. A. and Dosque, J. P. and Mazaux, J. M. and Barat, M.	1998	Capsaicin and neurogenic detrusor hyperreflexia: A double-blind placebo- controlled study in 20 patients with spinal cord lesions	Neurourology and Urodynamics	Wrong population
de Sèze M., Raibaut P., Gallien P., Even-Schneider A., Denys P., Bonniaud V., et al	2011	Transcutaneous posterior tibial nerve stimulation for treatment of the overactive bladder syndrome in multiple sclerosis: Results of a multicenter prospective study	Neurourology and urodynamics 2011 Vol. 30 Issue 3 Pages 306-311	Wrong population
De Silva, T. R. and Theou, O. and Vellas, B. and Cesari, M. and Visvanathan, R.	2018	Frailty Screening (FRAIL-NH) and Mortality in French Nursing Homes: results From the Incidence of Pneumonia and Related Consequences in Nursing Home Residents Study	Journal of the American Medical Directors Association	Wrong population
de Souza Abreu, Nathalia and de Castro Villas Boas, Bia and Netto, JosÃ© Murilo Bastos and Figueiredo, AndrÃ© Avarese	2017	Dynamic lumbopelvic stabilization for treatment of stress urinary incontinence in women: Controlled and randomized clinical trial	Neurourology and urodynamics	Wrong population
de Tayrac, R. and Cornille, A. and Eglin, G. and Guilbaud, O. and Mansoor, A. and Alonso, S. and Fernandez, H.	2013	Comparison between trans-obturator trans-vaginal mesh and traditional anterior colporrhaphy in the treatment of anterior vaginal wall prolapse: results of a French RCT	International urogynecology journal	Wrong population
de Tayrac, Renaud and Deffieux, Xavier and Gervaise, AmÃ©lie and Chauveaud-Lambling, AurÃ©lia and Fernandez, HervÃ©	2006	Long-term anatomical and functional assessment of trans-vaginal cystocele repair using a tension-free polypropylene mesh	International urogynecology journal and pelvic floor dysfunction	Wrong population
De Wit, R. and De Bono, J. and Sternberg, C. N. and Fizazi, K. and Tombal, B. and Wulfing, C. and Kramer, G. and Eymard, J. C. and Bamias, A. and Carles, J. and Iacovelli, R. and Melichar, B. and Sverrisdottir, A. and Theodore, C. and Feyerabend, S. and Helissey, C. and Ozatilgan, A. and Geffriaud-Ricouard, C. and Castellano, D.	2019	Cabazitaxel versus abiraterone or enzalutamide in metastatic prostate cancer	New England Journal of Medicine	Wrong population
Dearnaley, D. and Griffin, C. L. and Lewis, R. and Mayles, P. and Mayles, H. and Naismith, O. F. and Harris, V. and Scrase, C. D. and Staffurth, J. and Syndikus, I. and et al.	2019	Toxicity and Patient-Reported Outcomes of a Phase 2 Randomized Trial of Prostate and Pelvic Lymph Node Versus Prostate only Radiotherapy in Advanced Localised Prostate Cancer (PIVOTAL)	International journal of radiation oncology, biology, physics	Wrong population
Dearnaley, D. and Syndikus, I. and Mossop, H. and Khoo, V. and Birtle, A. and Bloomfield, D. and Graham, J. and Kirkbride, P. and Logue, J. and Malik, Z. and et al.	2016	Conventional versus hypofractionated high-dose intensity-modulated radiotherapy for prostate cancer: 5-year outcomes of the randomised, non-inferiority, phase 3 CHHiP trial	The lancet. Oncology	Wrong population
Dearnaley, D. and Syndikus, I. and Sumo, G. and Bidmead, M. and Bloomfield, D. and Clark, C. and Gao, A. and Hassan, S. and Horwich, A. and Huddart, R. and et al.	2012	Conventional versus hypofractionated high-dose intensity-modulated radiotherapy for prostate cancer: preliminary safety results from the CHHiP randomised controlled trial	The lancet. Oncology	Wrong population
Dearnaley, D. P. and Hall, E. and Lawrence, D. and Huddart, R. A. and Eeles, R. and Nutting, C. M. and Gadd, J. and Warrington, A. and Bidmead, M. and Horwich, A.	2005	Phase III pilot study of dose escalation using conformal radiotherapy in prostate cancer: PSA control and side effects	British Journal of Cancer	Wrong population
Dearnaley, D. P. and Sydes, M. R. and Langley, R. E. and Graham, J. D. and Huddart, R. A. and Syndikus, I. and Matthews, J. H. and Scrase, C. D. and Jose, C. C. and Logue, J. and et al.	2007	The early toxicity of escalated versus standard dose conformal radiotherapy with neo-adjuvant androgen suppression for patients with localised prostate cancer: results from the MRC RT01 trial (ISRCTN47772397)	Radiotherapy and oncology	Wrong population
Deberdt, W. G. and Dysken, M. W. and Rappaport, S. A. and Feldman, P. D. and Young, C. A. and Hay, D. P. and Lehman, D. L. and Dossenbach, M. and Degenhardt, E. K. and Breier, A.	2005	Comparison of olanzapine and risperidone in the treatment of psychosis and associated behavioral disturbances in patients with dementia	American Journal of Geriatric Psychiatry	Wrong population
Decensi, A. and Torrisi, R. and Bruno, S. and Costantini, M. and Curotto, A. and NicolÃ², G. and Malcangi, B. and Baglietto, L. and Bruttini, G. P. and Gatteschi, B. and et al.	2000	Randomized trial of fenretinide in superficial bladder cancer using DNA flow cytometry as an intermediate end point	Cancer epidemiology, biomarkers & prevention	Wrong population
Dechamps, A. and Diolez, P. and Thiaudiere, E. and Tulon, A. and Onifade, C. and Vuong, T. and Helmer, C. and Bourdel-Marchasson, I.	2010	Effects of exercise programs to prevent decline in health-related quality of life in highly deconditioned institutionalized elderly persons: A randomized controlled trial	Archives of Internal Medicine	Wrong population
Deen, K. I. and Oya, M. and Ortiz, J. and Keighley, M. R.	1993	Randomized trial comparing three forms of pelvic floor repair for neuropathic faecal incontinence	The British journal of surgery	Wrong population
Dehghan, M. and Mente, A. and Rangarajan, S. and Mohan, V. and Lear, S. and Swaminathan, S. and Wielgosz, A. and Seron, P. and Avezum, A. and Lopez-Jaramillo, P. and et al.	2020	Association of egg intake with blood lipids, cardiovascular disease, and mortality in 177,000 people in 50 countries	American journal of clinical nutrition	Wrong population
Dehui, Lai and Meiling, Chen and Shifang, Zha and Shawpong, Wan and Lai, Dehui and Chen, Meiling and Zha, Shifang and Wan, Shawpong	2017	A prospective and randomized comparison of rigid ureteroscopic to flexible cystoscopic retrieval of ureteral stents	BMC Urology	Wrong population
Del Rosso, Alessandro and Pace, Gianna and Masciovecchio, Stefano and Saldutto, Pietro and Galatioto, Giuseppe Paradiso and Vicentini, Carlo	2013	Plasmakinetic bipolar versus monopolar transurethral resection of non-muscle invasive bladder cancer: a single center randomized controlled trial	International journal of urology : official journal of the Japanese Urological Association	Wrong population
Delgado, Debbie and White, Paul and Trochez, Ruben and Drake, Marcus J.	2013	A pilot randomised controlled trial of the pelvic toner device in female stress urinary incontinence	International urogynecology journal	Wrong population
Dell'Utri, Chiara and Digesu, G. Alessandro and Bhide, Alka and Khullar, Vik	2012	Fesoterodine in randomised clinical trials: an updated systematic clinical review of efficacy and safety	International urogynecology journal	Wrong population
Dellabella, Marco and Branchi, Alessandro and Gasparri, Luca and Claudini, Redi and Castellani, Daniele	2018	Oncological safety and quality of life in men undergoing simultaneous transurethral resection of bladder tumor and prostate: results from a randomized controlled trial	World journal of urology	Wrong population
Dellabella, M. and Milanese, G. and Muzzonigro, G.	2003	Efficacy of tamsulosin in the medical management of juxtavesical ureteral stones	Journal of urology	Wrong population
Delmastro, F. and Marchisio, C. and Gianfranco, L. and Donatella, G.	2010	Urinary incontinence after radical prostatectomy: a randomized controlled trial comparing preoperative intensive pelvic muscle exercises with or without proprioceptive training	Neurourology and urodynamics	Wrong population
Delneri, C. and Iona, L. and Giorgini, T. and Di Benedetto, P.	2011	A prospective observational trial of pelvic floor muscle training in continent women	Neurourology and urodynamics	Wrong population
Demain, S. and Smith, J. F. and Hiller, L. and Dziedzic, K.	2001	Comparison of group and individual physiotherapy for female urinary incontinence in primary care	Physiotherapy	Wrong population
Demarre, L. and Verhaeghe, S. and Van Hecke, A. and Clays, E. and Grypdonck, M. and Beeckman, D.	2015	Factors predicting the development of pressure ulcers in an at-risk population who receive standardized preventive care: secondary analyses of a multicentre randomised controlled trial	Journal of advanced nursing	Wrong population
Denat, YÄ±ldÄ±z and Khorshid, Leyla	2011	The effect of 2 different care products on incontinence-associated dermatitis in patients with fecal incontinence	Journal of wound, ostomy, and continence nursing : official publication of The Wound, Ostomy and Continence Nurses Society	Wrong population
Deng, M. C. and Smits, J. M. and De Meester, J. and Hummel, M. and Schoendube, F. and Scheld, H. H.	2001	Heart transplantation indicated only in the most severely ill patient: perspectives from the German heart transplant experience	Current opinion in cardiology	Wrong population
Deng, Yuling and Dong, Yonghai and Liu, Yun and Zhang, Qiong and Guan, Xihong and Chen, Xiaodan and Li, Meng and Xu, Lei and Yang, Cheng	2018	A systematic review of clinical studies on electrical stimulation therapy for patients with neurogenic bowel dysfunction after spinal cord injury	Medicine	Wrong population
Dennis, M.	2013	Effectiveness of intermittent pneumatic compression in reduction of risk of deep vein thrombosis in patients who have had a stroke (CLOTS 3): A multicentre randomised controlled trial	The Lancet	Wrong population
Denys, Pierre and Le Normand, LoÃ¯c and Ghout, Idir and Costa, Pierre and Chartier-Kastler, Emmanuel and Grise, Philippe and Hermieu, Jean-FranÃ§ois and Amarenco, GÃ©rard and Karsenty, Gilles and Saussine, Christian and Barbot, FrÃ©dÃ©ric	2012	Efficacy and safety of low doses of onabotulinumtoxinA for the treatment of refractory idiopathic overactive bladder: a multicentre, double-blind, randomised, placebo-controlled dose-ranging study	European urology	Wrong population
Derpapas, Alexandros and Vijaya, Gopalan and Nikolopoulos, Kostis and Nikolopoulos, Manolis and Robinson, Dudley and Fernando, Ruwan and Khullar, Vik	2021	The use of 3D ultrasound in comparing surgical techniques for posterior wall prolapse repair: a pilot randomised controlled trial	Journal of obstetrics and gynaecology : the journal of the Institute of Obstetrics and Gynaecology	Wrong population
Descotes, J. L. and Rambeaud, J. J. and Deschaseaux, P. and Faure, G.	1995	Placebo-controlled evaluation of the efficacy and tolerability of Permixon in benign prostatic hyperplasia after exclusion of placebo responders	Clinical Drug Investigation	Wrong population
Desroziers, Katia and AballÃ©a, Samuel and Maman, Khaled and Nazir, Jameel and Odeyemi, Isaac and Hakimi, Zalmai	2013	Estimating EQ-5D and OAB-5D health state utilities for patients with overactive bladder	Health and quality of life outcomes	Wrong population
Detering, Matthew and Steels, Elizabeth and Koyyalamudi, Sundar Rao and Allifranchini, Elena and Bocchietto, Elena and Vitetta, Luis	2017	Ageratum conyzoides L. inhibits 5-alpha-reductase gene expression in human prostate cells and reduces symptoms of benign prostatic hypertrophy in otherwise healthy men in a double blind randomized placebo controlled clinical study	BioFactors (Oxford, England)	Wrong population
Detollenaere, RenÃ©e J. and den Boon, Jan and Stekelenburg, Jelle and Alhafidh, Akeel Hh and Hakvoort, Robert A. and Vierhout, Mark E. and van Eijndhoven, Hugo Wf and Alhafidh, Akeel H. H. and van Eijndhoven, Hugo W. F.	2011	Treatment of uterine prolapse stage 2 or higher: a randomized multicenter trial comparing sacrospinous fixation with vaginal hysterectomy (SAVE U trial)	BMC Women's Health	Wrong population
Di Rosa M. and Lamura G.	2016	The impact of incontinence management on informal caregivers’ quality of life.	Aging Clin Exp Res 2016 Vol. 28 Pages 89–97	Wrong study design
Di Stasi, S. M. and Giannantoni, A. and Giurioli, A. and Valenti, M. and Zampa, G. and Storti, L. and Attisani, F. and De Carolis, A. and Capelli, G. and Vespasiani, G. and et al.	2006	Sequential BCG and electromotive mitomycin versus BCG alone for high-risk superficial bladder cancer: a randomised controlled trial	The lancet. Oncology	Wrong population
Di Stasi, S. M. and Valenti, M. and Verri, C. and Liberati, E. and Giurioli, A. and Leprini, G. and Masedu, F. and Ricci, A. R. and Micali, F. and Vespasiani, G.	2011	Electromotive instillation of mitomycin immediately before transurethral resection for patients with primary urothelial non-muscle invasive bladder cancer: a randomised controlled trial	The lancet. Oncology	Wrong population
Diefenbach, K. and Arold, G. and Wollny, A. and Schwantes, U. and Haselmann, J. and Roots, I.	2005	Effects on sleep of anticholinergics used for overactive bladder treatment in healthy volunteers aged >=50 years	BJU International	Wrong population
Diefenbach, Konstanze and Jaeger, Katrin and Wollny, Agnes and Penzel, Thomas and Fietze, Ingo and Roots, Ivar	2008	Effect of tolterodine on sleep structure modulated by CYP2D6 genotype	Sleep medicine	Wrong population
Dieperink, K. B. and Johansen, C. and Hansen, S. and Wagner, L. and Andersen, K. K. and Minet, L. R. and Hansen, O.	2013	The effects of multidisciplinary rehabilitation: rePCa-a randomised study among primary prostate cancer patients	British journal of cancer	Wrong population
Dieter, A. A. and Wu, J. M. and Gage, J. L. and Feliciano, K. M. and Willis-Gray, M. G.	2019	Catheter burden following urogynecologic surgery	American Journal of Obstetrics and Gynecology	Wrong population
Digesu, G. Alessandro and Sadeghi, Peter and Sharma, Sunita and Puccini, Federica and Tubaro, Andrea and Fernando, Ruwan and Khullar, Vik	2013	The importance of cystoscopy and bladder biopsy in women with refractory overactive bladder: the urogynaecologist's point of view?	European journal of obstetrics, gynecology, and reproductive biology	Wrong population
Digesu, G. A. and Swift, S. and Puccini, F. and Manonai, J. and Khullar, V. and Fernando, R. and Ortiz, O. C. and Salvatore, S.	2015	The FIGO assessment scoring system (FASS): a new holistic classification tool to assess women with pelvic floor dysfunction: validity and reliability	International Urogynecology Journal and Pelvic Floor Dysfunction	Wrong population
Digesu, G. A. and Verdi, E. and Cardozo, L. and Olivieri, L. and Khullar, V. and Colli, E.	2012	Phase IIb, multicenter, double-blind, randomized, placebo-controlled, parallel-group study to determine effects of elocalcitol in women with overactive bladder and idiopathic detrusor overactivity	Urology	Wrong population
Dijkstra-Eshuis, J. and Van den Bos, T. W. and Splinter, R. and Bevers, R. F. and Zonneveld, W. C. and Putter, H. and Pelger, R. C. and Voorham-van der Zalm, P. J.	2015	Effect of preoperative pelvic floor muscle therapy with biofeedback versus standard care on stress urinary incontinence and quality of life in men undergoing laparoscopic radical prostatectomy: a randomised control trial	Neurourology and urodynamics	Wrong population
Dimpfel, W. and Mariage, P. A. and Panossian, A. G.	2021	Effects of red and white ginseng preparations on electrical activity of the brain in elderly subjects: a randomized, double?blind, placebo?controlled, three?armed cross?over study	Pharmaceuticals (Basel, Switzerland)	Wrong population
Ding, X. F. and Huang, T. B. and Lu, S. M. and Tao, H. Z. and Ye, X. F. and Wang, F. and Xu, Y. Z. and Xu, J. N. and Zhou, Y. Q. and Luan, Y.	2019	Pelvic plexus block to provide better anesthesia in transperineal template-guided prostate biopsy: a randomised controlled trial	BMC urology	Wrong population
Dinney, Colin P. N. and Greenberg, Richard E. and Steinberg, Gary D.	2013	Intravesical valrubicin in patients with bladder carcinoma in situ and contraindication to or failure after bacillus Calmette-GuÃ©rin	Urologic oncology	Wrong population
Diokno, A. C. and Appell, R. A. and Sand, P. K. and Dmochowski, R. R. and Gburek, B. M. and Klimberg, I. W. and Kell, S. H.	2003	Prospective, randomized, double-blind study of the efficacy and tolerability of the extended-release formulations of oxybutynin and tolterodine for overactive bladder: Results of the OPERA trial	Mayo Clinic Proceedings	Wrong population
Diokno, A. C. and Low, L. K. and Newman, D. K. and Burgio, K. and Griebling, T. L. and Maddens, M. and Subak, L. and Sampselle, C. and Robinson, A. and Raghunathan, T. and et al.	2017	Is group learning behavioral modification program effective and safe in reducing geriatric urinary incontinence? A multi-center randomized controlled trial	Journal of urology	Wrong population
Diokno, A. C. and Newman, D. K. and Low, L. K. and Griebling, T. L. and Maddens, M. E. and Goode, P. S. and Raghunathan, T. E. and Subak, L. L. and Sampselle, C. M. and Boura, J. A. and et al.	2018	Effect of Group-Administered Behavioral Treatment on Urinary Incontinence in Older Women: a Randomized Clinical Trial	JAMA internal medicine	Wrong population
Diokno, A. C. and Sampselle, C. M. and Herzog, A. R. and Raghunathan, T. E. and Hines, S. and Messer, K. and Karl, C. and Leite, M. C.	2004	Prevention of urinary incontinence by behavioral modification program: a randomized, controlled trial among older women in the community	Journal of urology	Wrong population
Dische, S. and Saunders, M. I. and Sealy, R. and Werner, I. D. and Verma, N. and Foy, C. and Bentzen, S. M.	1999	Carcinoma of the cervix and the use of hyperbaric oxygen with radiotherapy: a report of a randomised controlled trial	Radiotherapy and oncology	Wrong population
Divrik, R. T. and Sahin, A. F. and Yildirim, U. and Altok, M. and Zorlu, F.	2010	Impact of routine second transurethral resection on the long-term outcome of patients with newly diagnosed pT1 urothelial carcinoma with respect to recurrence, progression rate, and disease-specific survival: a prospective randomised clinical trial	European urology	Wrong population
Divrik, R. T. and Yildirim, U. and Zorlu, F. and Ozen, H.	2006	The effect of repeat transurethral resection on recurrence and progression rates in patients with T1 tumors of the bladder who received intravesical mitomycin: a prospective, randomized clinical trial	Journal of urology	Wrong population
Dixon S., Hill H., Flight L., Khetrapal P., Ambler G., Williams N.R., et al.	2023	Cost-Effectiveness of Robot-Assisted Radical Cystectomy vs Open Radical Cystectomy for Patients With Bladder Cancer	JAMA network open 2023 Vol. 6 Issue 6 Pages e2317255	Wrong population
Dmochowski, Roger and Chapple, Christopher and Nitti, Victor W. and Chancellor, Michael and Everaert, Karel and Thompson, Catherine and Daniell, Grace and Zhou, Jihao and Haag-Molkenteller, Cornelia	2010	Efficacy and safety of onabotulinumtoxinA for idiopathic overactive bladder: a double-blind, placebo controlled, randomized, dose ranging trial	The Journal of urology	Wrong population
Dmochowski, R. R. and Nitti, V. and Staskin, D. and Luber, K. and Appell, R. and Davila, G. W.	2005	Transdermal oxybutynin in the treatment of adults with overactive bladder: combined results of two randomized clinical trials	World journal of urology	Wrong population
Dmochowski, Roger R. and Peters, Kenneth M. and Morrow, Jon D. and Guan, Zhonghong and Gong, Jason and Sun, Franklin and Siami, Paul and Staskin, David R.	2010	Randomized, double-blind, placebo-controlled trial of flexible-dose fesoterodine in subjects with overactive bladder	Urology	Wrong population
Dmochowski R.; Chapple C.; Gruenenfelder J.; Yu J.; Patel A.; Nelson M.; Rovner E	2023	The Effects of Age, Gender, and Postvoid Residual Volume on Catheterization Rates After Treatment with OnabotulinumtoxinA for Overactive Bladder	European Urology Open Science. 57 (pp 98-105),	Wrong intervention
Dogan, O. and Basbug, A. and Kaya, A. E. and Pulatoglu, C. and Yassa, M.	2018	A randomized prospective comparison of the needleless mini-sling â€œhammockâ€ and â€œU-shapeâ€ configurations for management of stress urinary incontinence: 18 month follow-up results	Archives of gynecology and obstetrics	Wrong population
Dolecek, T. A. and Olson, M. B. and Caggiula, A. W. and Dwyer, J. T. and Milas, N. C. and Gillis, B. P. and Hartman, J. A. and DiChiro, J. T.	1995	Registered dietitian time requirements in the Modification of Diet in Renal Disease Study	Journal of the American Dietetic Association	Wrong population
DoleÅ¾el, J. and ÄŒapÃ¡k, I. and ValÃ­k, D. and MiklÃ¡nek, D. and MacÃ­k, D. and Pacal, M. and StanÃ­k, M. and JarkovskÃ½, J.	2013	Effect of ureterointestinal anastomosis on renal function and morbidity in intestinal urinary diversion	Scandinavian journal of urology	Wrong population
Dols A., Kessing L.V., Strejilevich S.A., Rej S., Tsai S.Y., Gildengers A.G., et al	2016	Do current national and international guidelines have specific recommendations for older adults with bipolar disorder? A brief report	International Journal of Geriatric Psychiatry 2016 Vol. 31 Issue 12 Pages 1295-1300	Wrong population
Donahoe-Fillmore, B. and Chorny, W. and Jayne Brahler, C. and Ingley, A. and Kennedy, J. and Osterfeld, V.	2011	A comparison of two pelvic floor muscle training programs in females with stress urinary incontinence: A pilot study	Journal of Applied Research	Wrong population
Donaldson, M. M. K. and Thompson, J. R. and Matthews, R. J. and Dallosso, H. M. and McGrother, C. W.	2006	The natural history of overactive bladder and stress urinary incontinence in older women in the community: a 3-year prospective cohort study	Neurourology and urodynamics	Wrong population
Donat, S. M. and Tan, K. S. and Jibara, G. and Dalbagni, G. and Carlon, V. A. and Sandhu, J.	2021	Intraoperative Ureteral Stent Use at Radical Cystectomy is Associated with Higher 30-Day Complication Rates	Journal of urology	Wrong population
Dong, H. J. and Lu, Y. and Zhang, N. Z. and Zhang, W. H. and Wu, S. and Zhao, H. and Zhang, C. C. and Hou, S. C.	2019	Clinical evaluation of the multifunctional suprapubic catheter in patients requiring permanent suprapubic cystostomy: a prospective randomised trial in a single centre	Journal of clinical nursing	Wrong population
Dong, R. and Shi, Z.	2019	Pelvic floor muscle training combined acupuncture for treatment of urinary incontinence after stroke	International Journal of Clinical and Experimental Medicine	Wrong population
Donnelly, V. and O'Connell, P. R. and O'Herlihy, C.	1997	The influence of oestrogen replacement on faecal incontinence in postmenopausal women	British journal of obstetrics and gynaecology	Wrong population
Donovan, J. L. and Hamdy, F. C. and Lane, J. A. and Mason, M. and Metcalfe, C. and Walsh, E. and Blazeby, J. M. and Peters, T. J. and Holding, P. and Bonnington, S. and Lennon, T. and Bradshaw, L. and Cooper, D. and Herbert, P. and Howson, J. and Jones, A. and Lyons, N. and Salter, E. and Thompson, P. and Tidball, S. and Blaikie, J. and Gray, C. and Bollina, P. and Catto, J. and Doble, A. and Doh…	2016	Patient-Reported Outcomes after Monitoring, Surgery, or Radiotherapy for Prostate Cancer	The New England journal of medicine	Wrong population
Dorey, G. and Feneley, R. C. and Speakman, M. J. and Robinson, J. P. and Paterson, J.	2003	Pelvic floor muscle exercises and manometric biofeedback for erectile dysfunction and postmicturition dribble: three case studies	Journal of wound, ostomy, and continence nursing : official publication of The Wound, Ostomy and Continence Nurses Society / WOCN	Wrong population
Dorey, G. and Speakman, M. and Feneley, R. and Swinkels, A. and Dunn, C. and Ewings, P.	2004	Pelvic floor exercises for treating post-micturition dribble in men with erectile dysfunction: a randomized controlled trial	Urologic nursing : official journal of the American Urological Association Allied	Wrong population
Dorey, G. and Speakman, M. and Feneley, R. and Swinkels, A. and Dunn, C. and Ewings, P.	2004	Randomised controlled trial of pelvic floor muscle exercises and manometric biofeedback for erectile dysfunction	British journal of general practice	Wrong population
Dorey, G. and Speakman, M. J. and Feneley, R. C. L. and Swinkels, A. and Dunn, C. D. R.	2003	Pelvic floor muscle exercises and manometric biofeedback for the treatment of post-micturition: a randomised controlled trial with crossover parallel arm		Wrong population
Dorschner, W. and Stolzenburg, J. U. and Griebenow, R. and Halaska, M. and Schubert, G. and Murtz, G. and Frank, M. and Wieners, F.	2000	Efficacy and cardiac safety of propiverine in elderly patients - A double-blind placebo-controlled clinical study	European Urology	Wrong population
Dos Santos Franco, Y. R. and Liebano, R. E. and Moura, K. F. and De Oliveira, N. T. B. and Miyamoto, G. C. and Santos, M. O. and Cabral, C. M. N.	2014	Efficacy of the addition of interferential current to Pilates method in patients with low back pain: A protocol of a randomized controlled trial	BMC Musculoskeletal Disorders	Wrong population
Dou, R. and Sun, W. and Luo, S. and Hou, Y. and Zhang, C. and Kang, L.	2019	Comparison of postoperative bowel function between patients undergoing transanal and laparoscopic total mesorectal excision	Zhonghua wei chang wai ke za zhi [Chinese journal of gastrointestinal surgery]	Wrong population
Dougherty, M. C. and Dwyer, J. W. and Pendergast, J. F. and Boyington, A. R. and Tomlinson, B. U. and Coward, R. T. and Duncan, R. P. and Vogel, B. and Rooks, L. G.	2002	A randomized trial of behavioral management for continence with older rural women	Research in nursing & health	Wrong population
Dougherty, M. C. and Dwyer, J. W. and Pendergast, J. F. and Tomlinson, B. U. and Boyington, A. R. and Vogel, W. B. and Duncan, R. P. and Coward, R. T. and Cox, C. L.	1998	Community-based nursing: continence care for older rural women	Nursing outlook	Wrong population
Dowd, T. and Kolcaba, K. and Steiner, R.	2000	Using cognitive strategies to enhance bladder control and comfort	Holistic nursing practice	Wrong population
Dowson, C. and Sahai, A. and Watkins, J. and Dasgupta, P. and Khan, M. S.	2011	The safety and efficacy of botulinum toxin-A in the management of bladder oversensitivity: A randomised double-blind placebo-controlled trial	International Journal of Clinical Practice	Wrong population
Dragoni, G. and Ding, N. and Gecse, K. B. and Mansfield, J. C. and Kopylov, U. and Beaugerie, L. and Bossuyt, P. and Sebastian, S. and Milla, M. and Galli, A. and et al.	2019	The Y-ECC O/Clin Com 2019 survey on postoperative Crohn's disease recurrence suggests overtreatment with prophylactic biological therapy	United european gastroenterology journal	Wrong population
Drake, M. J. and Canham, L. and Cotterill, N. and Delgado, D. and Homewood, J. and Inglis, K. and Johnson, L. and Kisanga, M. C. and Owen, D. and White, P. and et al.	2018	Results of a randomized, double blind, placebo controlled, crossover trial of melatonin for treatment of Nocturia in adults with multiple sclerosis (MeNiMS)	BMC neurology	Wrong population
Drake, M. J. and Chapple, C. and Esen, A. A. and Athanasiou, S. and Cambronero, J. and Mitcheson, D. and Herschorn, S. and Saleem, T. and Huang, M. and Siddiqui, E. and et al.	2016	Efficacy and Safety of Mirabegron Add-on Therapy to Solifenacin in Incontinent Overactive Bladder Patients with an Inadequate Response to Initial 4-Week Solifenacin Monotherapy: a Randomised Double-blind Multicentre Phase 3B Study (BESIDE)	European urology	Wrong population
Drake, M. J. and Chapple, C. and Sokol, R. and Oelke, M. and Traudtner, K. and Klaver, M. and Drogendijk, T. and Van Kerrebroeck, P.	2015	Long-term safety and efficacy of single-tablet combinations of solifenacin and tamsulosin oral controlled absorption system in men with storage and voiding lower urinary tract symptoms: results from the NEPTUNE Study and NEPTUNE II open-label extension	European urology	Wrong population
Drake, M. J. and Lewis, A. L. and Young, G. J. and Abrams, P. and Blair, P. S. and Chapple, C. and Glazener, C. M. A. and Horwood, J. and McGrath, J. S. and Noble, S. and et al.	2020	Diagnostic Assessment of Lower Urinary Tract Symptoms in Men Considering Prostate Surgery: A Noninferiority Randomised Controlled Trial of Urodynamics in 26 Hospitals	European urology	Wrong population
Drake, Marcus J. and MacDiarmid, Scott and Al-Shukri, Salman and Barkin, Jack and Fianu-Jonasson, Aino and Herschorn, Sender and Huang, Moses and Stoelzel, Matthias and Siddiqui, Emad	2017	Adding Mirabegron to Solifenacin to Treat Overactive Bladder Has Little Impact on Postvoid Residual Volume or Urinary Retention Risk	Urology	Wrong population
Drake, Marcus J. and MacDiarmid, Scott and Chapple, Christopher R. and Esen, Adil and Athanasiou, Stavros and Cambronero Santos, Javier and Mitcheson, David and Herschorn, Sender and Siddiqui, Emad and Huang, Moses and Stoelzel, Matthias	2017	Cardiovascular safety in refractory incontinent patients with overactive bladder receiving add-on mirabegron therapy to solifenacin (BESIDE)	International Journal of Clinical Practice	Wrong population
Drayson, M. T. and Bowcock, S. and Planche, T. and Iqbal, G. and Pratt, G. and Yong, K. and Wood, J. and Raynes, K. and Higgins, H. and Dawkins, B. and et al.	2019	Levofloxacin prophylaxis in patients with newly diagnosed myeloma (TEAMM): a multicentre, double-blind, placebo-controlled, randomised, phase 3 trial	The lancet. Oncology	Wrong population
Drayton, Ross M. and Dudziec, Ewa and Peter, Stefan and Bertz, Simone and Hartmann, Arndt and Bryant, Helen E. and Catto, James Wf	2014	Reduced expression of miRNA-27a modulates cisplatin resistance in bladder cancer by targeting the cystine/glutamate exchanger SLC7A11	Clinical cancer research : an official journal of the American Association for Cancer Research	Wrong population
Drejer, D. and Moltke, A. L. and Nielsen, A. M. and Lam, G. W. and Jensen, J. B.	2020	DaBlaCa-11: photodynamic Diagnosis in Flexible Cystoscopy-A Randomized Study With Focus on Recurrence	Urology	Wrong population
Drks	2022	Digital assistant systems for incontinence care in nursing home residents	https://trialsearch.who.int/Trial2.aspx?TrialID=DRKS00029635 2022	Wrong publication type
Drozdz, Sonia and Schwedas, Michael and Salz, Henning and Foller, Susan and Wendt, Thomas and Wendt, Thomas G.	2016	Prostate cancer treated with image-guided helical TomoTherapyÂ® and image-guided LINAC-IMRT : Correlation between high-dose bladder volume, margin reduction, and genitourinary toxicity	Strahlentherapie und Onkologie	Wrong population
Drutz, H. P. and Appell, R. A. and Gleason, D. and Klimberg, I. and Radomski, S.	1999	Clinical efficacy and safety of tolterodine compared to oxybutynin and placebo in patients with overactive bladder	International Urogynecology Journal	Wrong population
Du Beau, C. and Kraus, S. R. and Sun, F. and Morrow, J. D.	2010	Fesoterodine in older vs younger subjects with overactive bladder	Journal of the American Geriatrics Society	Wrong population
Du, J. and Marshall, D. and Leyland, J. and Shaw, L. and Broome, K. E. and Mason, D. F.	2013	Prospective, multicentre, randomized controlled trial of bladder filling prior to trial of void on the timing of discharge	ANZ journal of surgery	Wrong population
Du H.; Wang Y.; Li Y.; Zeng T.; Qiu M.; Li J	2023	A randomized, single-blind, multi-center clinical observational study of a new super lubricath coating catheter latex catheters using in urethral catheterization.	Biotechnology and Genetic Engineering Reviews. 39(2) (pp 1255-1272),	Wrong intervention
Duarte, Thaiana B. and BÃ¸, Kari and Brito, Luiz Gustavo O. and Bueno, Sabrina M. and Barcelos, Thays M. R. and Bonacin, MarÃ­lia A. P. and Ferreira, Cristine H. J.	2020	Perioperative pelvic floor muscle training did not improve outcomes in women undergoing pelvic organ prolapse surgery: a randomised trial	Journal of Physiotherapy (Elsevier)	Wrong population
DuBeau, Catherine E. and Khullar, Vik and Versi, Eboo	2005	"Unblinding" in randomized controlled drug trials for urinary incontinence: Implications for assessing outcomes when adverse effects are evident	Neurourology and urodynamics	Wrong population
Dubeau, Catherine E. and Kraus, Stephen R. and Griebling, Tomas L. and Newman, Diane K. and Wyman, Jean F. and Johnson, Theodore M., 2nd and Ouslander, Joseph G. and Sun, Franklin and Gong, Jason and Bavendam, Tamara	2014	Effect of fesoterodine in vulnerable elderly subjects with urgency incontinence: a double-blind, placebo controlled trial	The Journal of urology	Wrong population
Dubeau, C. E. and Morrow, J. D. and Kraus, S. R. and Creanga, D. and Bavendam, T.	2012	Efficacy and tolerability of fesoterodine versus tolterodine in older and younger subjects with overactive bladder: A post hoc, pooled analysis from two placebo-controlled trials	Neurourology and Urodynamics	Wrong population
Dubois, A. and Carrier, G. and Pereira, B. and Gillet, B. and Faucheron, J. L. and Pezet, D. and Balayssac, D.	2015	Therapeutic management of complex anal fistulas by installing a nitinol closure clip: study protocol of a multicentric randomised controlled trial--FISCLOSE	BMJ open	Wrong population
Dubuc, N. and Dubois, M. F. and Raiche, M. and Gueye, N. R. and Hebert, R.	2011	Meeting the home-care needs of disabled older persons living in the community: does integrated services delivery make a difference?	BMC geriatrics	Wrong population
Duclos, J. M. and Huchet, J. and Larrouturou, P.	1989	Prompt antibiotic prophylaxis in resection of the prostate and removal of the bladder catheter	Presse medicale (Paris, France : 1983)	Wrong population
Due, U. and BrostrÃ¸m, S. and Lose, G.	2015	Lifestyle advices with or without pelvic floor muscle training for women with symptomatic stage II-III pelvic organ prolapse, a singleblinded randomized controlled trial	Neurourology and urodynamics	Wrong population
Due, U. and Brostrom, S. and Lose, G.	2016	Lifestyle advice with or without pelvic floor muscle training for pelvic organ prolapse: a randomized controlled trial	International Urogynecology Journal	Wrong population
Duelund-Jakobsen, J. and Buntzen, S. and Lundby, L. and SÃ¸rensen, M. and Laurberg, S.	2015	Bilateral compared with unilateral sacral nerve stimulation for faecal incontinence: results of a randomized, single-blinded crossover study	Colorectal disease	Wrong population
Duelund-Jakobsen, J. and Haas, S. and Buntzen, S. and Lundby, L. and BÃ¸je, G. and Laurberg, S.	2015	Nurse-led clinics can manage faecal incontinence effectively: results from a tertiary referral centre	Colorectal disease : the official journal of the Association of Coloproctology of Great Britain and Ireland	Wrong population
Duelund-Jakobsen, J. and van Wunnik, B. and Buntzen, S. and Lundby, L. and Baeten, C. and Laurberg, S.	2012	Functional results and patient satisfaction with sacral nerve stimulation for idiopathic faecal incontinence	Colorectal disease : the official journal of the Association of Coloproctology of Great Britain and Ireland	Wrong population
Dugan, E. and Cohen, S. J. and Bland, D. R. and Preisser, J. S. and Davis, C. C. and Suggs, P. K. and McGann, P.	2000	The association of depressive symptoms and urinary incontinence among older adults	Journal of the American Geriatrics Society	Wrong population
Dugan, E. and Cohen, S. J. and Robinson, D. and Anderson, R. and Preisser, J. and Suggs, P. and Pearce, K. and Poehling, U. and McGann, P.	1998	The quality of life of older adults with urinary incontinence: Determining generic and condition-specific predictors	Quality of Life Research	Wrong population
Dugan, E. and Roberts, C. P. and Cohen, S. J. and Preisser, J. S. and Davis, C. C. and Bland, D. R. and Albertson, E.	2001	Why older community-dwelling adults do not discuss urinary incontinence with their primary care physicians	Journal of the American Geriatrics Society	Wrong population
Dumoulin, C. and Morin, M. and Danieli, C. and Cacciari, L. and Mayrand, M. and Tousignant, M. and Abrahamowicz, M.	2019	Toileting and containment abstract award sponsored by essity group physiotherapy compared to individual physiotherapy to treat urinary incontinence in older women: a non-inferiority randomized control trial	Neurourology and urodynamics	Wrong population
Dumoulin, C. and Morin, M. and Danieli, C. and Cacciari, L. and Mayrand, M. H. and Tousignant, M. and Abrahamowicz, M.	2020	Group-Based vs Individual Pelvic Floor Muscle Training to Treat Urinary Incontinence in Older Women: A Randomized Clinical Trial	JAMA Internal Medicine	Wrong population
Dumoulin, C. and Morin, M. and Mayrand, M. H. and Tousignant, M. and Abrahamowicz, M.	2017	Group physiotherapy compared to individual physiotherapy to treat urinary incontinence in aging women: study protocol for a randomized controlled trial	Trials	Wrong population
Dumoulin, C. and Razavi, S. and Elliott, V. and Corriveau, H.	2009	Is there a relationship between balance or lower extremity strength and the impact and/or severity of mixed UI in aging community-dwelling women?	Neurourology and urodynamics	Wrong population
Dunlop, S. P. and Jenkins, D. and Neal, K. R. and Naesdal, J. and Borgaonker, M. and Collins, S. M. and Spiller, R. C.	2003	Randomized, double-blind, placebo-controlled trial of prednisolone in post-infectious irritable bowel syndrome	Alimentary pharmacology & therapeutics	Wrong population
Dunn, T. S. and Shlay, J. and Forshner, D.	2003	Are in-dwelling catheters necessary for 24 hours after hysterectomy?	American journal of obstetrics and gynecology	Wrong population
Dunning, Joel and Martin, Janet E. and Shennib, Hani and Cheng, Davy C.	2008	Is it safe to cover the left subclavian artery when placing an endovascular stent in the descending thoracic aorta?	Interactive cardiovascular and thoracic surgery	Wrong population
Dunsmuir, W. D. and McFarlane, J. P. and Tan, A. and Dowling, C. and Downie, J. and Kourambas, J. and Donnellan, S. and Redgrave, N. and Fletcher, R. and Frydenberg, M. and et al.	2003	Gyrus bipolar electrovaporization vs transurethral resection of the prostate: a randomized prospective single-blind trial with 1 y follow-up	Prostate cancer and prostatic diseases	Wrong population
Duong, E. and Marin, H. and Al Hamarneh, Y. and Tsuyuki, R. and Wagg, A. and Hunter, K. and Spencer, M. and Schulz, J. and Sadowski, C. A.	2019	Community pharmacist intervention for lower urinary tract symptoms: A pilot study	Journal of the American Geriatrics Society	Wrong population
Duong, Vi and Iwamoto, Aya and Pennycuff, Jon and Kudish, Bela and Iglesia, Cheryl	2021	A systematic review of neurocognitive dysfunction with overactive bladder medications	International urogynecology journal	Wrong population
Durrani, S. N. and Khan, S. and Ur Rehman, A.	2014	Transurethral resection of prostate: early versus delayed removal of catheter	Journal of Ayub Medical College, Abbottabad	Wrong population
Dvir, Z.	2007	Muscle performance enhancement in some non-orthopedic conditions: evidence based on modified randomized controlled trials	Isokinetics & Exercise Science	Wrong population
Dwyer, P. and Kelleher, C. and Young, J. and Haab, F. and Lheritier, K. and Ariely, R. and Ebinger, U.	2008	Long-term benefits of darifenacin treatment for patient quality of life: Results from a 2-year extension study	Neurourology and Urodynamics	Wrong population
Dziki, Å and WÅ‚odarczyk, M. and Sobolewska-WÅ‚odarczyk, A. and Mik, M. and TrzciÅ„ski, R. and Hill, A. G. and Dziki, A.	2019	Is suturing of the bladder defect in benign Enterovesical fistula necessary?	BMC surgery	Wrong population
Eaton Md, Charles B.	2016	Combination candesartan-HCTZ did not reduce major CV events in patients at intermediate CV risk	ACP Journal Club	Wrong population
Eaton Md, Charles B.	2016	Rosuvastatin reduced major cardiovascular events in patients at intermediate cardiovascular risk	ACP Journal Club	Wrong population
Ede, C. J. and Nikolova, D. and Brand, M.	2018	Surgical portosystemic shunts versus devascularisation procedures for prevention of variceal rebleeding in people with hepatosplenic schistosomiasis	Cochrane Database of Systematic Reviews	Wrong population
Edelman, M. J. and Tan, M. T. and Fidler, M. J. and Sanborn, R. E. and Otterson, G. and Sequist, L. V. and Evans, T. L. and Schneider, B. J. and Keresztes, R. and Rogers, J. S. and et al.	2015	Randomized, double-blind, placebo-controlled, multicenter phase II study of the efficacy and safety of apricoxib in combination with either docetaxel or pemetrexed in patients with biomarker-selected non-small-cell lung cancer	Journal of clinical oncology	Wrong population
Edenfield, Autumn L. and Siddiqui, Nazema Y. and Wu, Jennifer M. and Dieter, Alexis A. and Garrett, Melissa A. and Visco, Anthony G.	2016	Polyethylene Glycol 3350 and Docusate Sodium Compared With Docusate Sodium Alone After Urogynecologic Surgery: A Randomized Controlled Trial	Obstetrics and gynecology	Wrong population
Edison, Marie Alexandra and Connor, Martin John and Miah, Saiful and El-Husseiny, Tamer and Winkler, Mathias and Dasgupta, Ranan and Ahmed, Hashim Uddin and Hrouda, David	2020	Understanding virtual urology clinics: a systematic review	BJU international	Wrong population
Edlund, C. and Dijkema, H. E. and Hassouna, M. M. and Van Kerrebroeck, Ph E. V. and Peeker, R. and Van den Hombergh, U. and Fall, M.	2004	Sacral nerve stimulation for refractory urge symptoms in elderly patients	Scandinavian journal of urology and nephrology	Wrong population
Egan, M. F. and Mukai, Y. and Voss, T. and Kost, J. and Stone, J. and Furtek, C. and Mahoney, E. and Cummings, J. L. and Tariot, P. N. and Aisen, P. S. and et al.	2019	Further analyses of the safety of verubecestat in the phase 3 EPOCH trial of mild-to-moderate Alzheimer's disease	Alzheimer's research & therapy	Wrong population
Egger, M. J. and Lukacz, E. S. and Newhouse, M. and Wang, J. and Nygaard, I.	2013	Web versus paper-based completion of the epidemiology of prolapse and incontinence questionnaire	Female pelvic medicine & reconstructive surgery	Wrong population
Ehdaie, Behfar and Jibara, Ghalib and Sjoberg, Daniel D. and Laudone, Vincent and Eastham, James and Touijer, Karim and Scardino, Peter and Donahue, Timothy and Goh, Alvin and Vickers, Andrew	2021	The Duration of Antibiotics Prophylaxis at the Time of Catheter Removal after Radical Prostatectomy: Clinically Integrated, Cluster, Randomized Trial	The Journal of urology	Wrong population
Eid, K. and Krughoff, K. and Stoimenova, D. and Smith, D. and Phillips, J. and O'Donnell, C. and Barqawi, A.	2014	Validation of the Urgency, Weak stream, Incomplete emptying, and Nocturia (UWIN) score compared with the American urological association symptoms score in assessing lower urinary tract symptoms in the clinical setting	Urology	Wrong population
El Sayed, A. M. A. and Kanafani, Z. A. and Mourad, F. H. and Soweid, A. M. and Barada, K. A. and Adorian, C. S. and Nasreddine, W. A. and Sharara, A. I.	2003	A randomized single-blind trial of whole versus split-dose polyethylene glycol-electrolyte solution for colonoscopy preparation	Gastrointestinal Endoscopy	Wrong population
El-Anany, F. G. and Maghraby, H. A. and El-Din Shaker, S. and Abdel-Moneim, A. M.	1999	Primary nocturnal enuresis: a new approach to conditioning treatment	Urology	Wrong population
El-Kareh, Robert and Roy, Christopher and Williams, Deborah H. and Poon, Eric G.	2012	Impact of automated alerts on follow-up of post-discharge microbiology results: a cluster randomized controlled trial	Journal of general internal medicine	Wrong population
ElepaÃ±o, Anton and Fusingan, Alyssa Samantha and Yasay, Eric and Sahagun, Jereel Aron	2021	Mobile health interventions for improving colorectal cancer screening rates: A systematic review and meta-analysis	Asian Pacific journal of cancer prevention : APJCP	Wrong population
Elhilali, M. M. and Pommerville, P. and Yocum, R. C. and Merchant, R. and Roehrborn, C. G. and Denmeade, S. R.	2013	Prospective, randomized, double-blind, vehicle controlled, multicenter phase IIb clinical trial of the pore forming protein PRX302 for targeted treatment of symptomatic benign prostatic hyperplasia	Journal of Urology	Wrong population
Ellis, T. and Cudkowicz, M. E. and Sexton, P. M. and Growdon, J. H.	2000	Clozapine and risperidone treatment of Psychosis in Parkinson's Disease	Journal of Neuropsychiatry and Clinical Neurosciences	Wrong population
Elmelund, M. and Sokol, E. R. and Karram, M. M. and Dmochowski, R. and Klarskov, N.	2019	Patient Characteristics that May Influence the Effect of Urethral Injection Therapy for Female Stress Urinary Incontinence	Journal of urology	Wrong population
Elsawy, A. A. and El-Assmy, A. M. and Bazeed, M. A. and Ali-El-Dein, B.	2019	The value of immediate postoperative intravesical epirubicin instillation as an adjunct to standard adjuvant treatment in intermediate and high-risk non-muscle-invasive bladder cancer: a preliminary results of randomized controlled trial	Urologic oncology	Wrong population
Elsebae, M. M.	2007	A study of fecal incontinence in patients with chronic anal fissure: prospective, randomized, controlled trial of the extent of internal anal sphincter division during lateral sphincterotomy	World journal of surgery	Wrong population
Elser, D. M. and Wyman, J. F. and McClish, D. K. and Robinson, D. and Fantl, J. A. and Bump, R. C. and Furberg, C. D. and Lentz, S. F. and Morgan, T. M. and Shumaker, S. A. and Theofrastous, J. P.	1999	The effect of bladder training, pelvic floor muscle training, or combination training on urodynamic parameters in women with urinary incontinence	Neurourology and Urodynamics	Wrong population
Elshal, A. M. and Elmansy, H. M. and Elhilali, M. M.	2013	Two laser ablation techniques for a prostate less than 60 mL: lessons learned 70 months after a randomized controlled trial	Urology	Wrong population
Elshal, A. M. and Soltan, M. and El-Tabey, N. A. and Laymon, M. and Nabeeh, A.	2020	Randomised trial of bipolar resection vs holmium laser enucleation vs Greenlight laser vapo-enucleation of the prostate for treatment of large benign prostate obstruction: 3-years outcomes	BJU international	Wrong population
Elshazly, M. and Sultan, S. and Shaban, M. and Zanaty, F.	2021	Evaluation of a novel technique of bladder neck and supramontanal sparing ejaculatory preserving transurethral prostatectomy	World journal of urology	Wrong population
Eltorai, Adam E. M. and Baird, Grayson L. and Eltorai, Ashley Szabo and Healey, Terrance T. and Agarwal, Saurabh and Ventetuolo, Corey E. and Martin, Thomas J. and Chen, Jane and Kazemi, Layla and Keable, Catherine A. and Diaz, Emily and Pangborn, Joshua and Fox, Jordan and Connors, Kevin and Sellke, Frank W. and Elias, Jack A. and Daniels, Alan H.	2019	Effect of an Incentive Spirometer Patient Reminder After Coronary Artery Bypass Grafting: A Randomized Clinical Trial	JAMA Surgery	Wrong population
Emami, Maryam and Momtazan, Abdolreza and Maghsoudi, Robab and Ameli, Mojtaba and Kashi, Amirhosein and Amirpoor, Minoo and Karimi, Sara	2019	Transobturator tape and mini-sling methods in stress urinary incontinence: Results of a randomized clinical trial	Urologia	Wrong population
Emmons, S. L. and Otto, L.	2005	Acupuncture for overactive bladder: A randomized controlled trial	Obstetrics and Gynecology	Wrong population
Engberg, S. and Cohen, S. and Sereika, S. M.	2009	The efficacy of acupuncture in treating urge and mixed incontinence in women: A pilot study	Journal of Wound, Ostomy and Continence Nursing	Wrong population
Engberg, S. and McDowell, B. J. and Donovan, N. and Brodak, I. and Weber, E.	1997	Treatment of urinary incontinence in homebound older adults: interface between research and practice	Ostomy/wound management	Wrong study design
Engberg, S. and McDowell, B. J. and Weber, E. and Brodak, I. and Donovan, N. and Engberg, R.	1997	Assessment and management of urinary incontinence among homebound older adults: a clinical trial protocol	Advanced practice nursing quarterly	Wrong population
Engberg, Sandra and Sereika, Susan M.	2016	Effectiveness of Pelvic Floor Muscle Training for Urinary Incontinence: Comparison Within and Between Nonhomebound and Homebound Older Adults	Journal of wound, ostomy, and continence nursing : official publication of The Wound, Ostomy and Continence Nurses Society	Wrong population
Engberg, S. and Sereika, S. M. and McDowell, B. J. and Weber, E. and Brodak, I.	2002	Effectiveness of prompted voiding in treating urinary incontinence in cognitively impaired homebound older adults	Journal of wound, ostomy, and continence nursing : official publication of The Wound, Ostomy and Continence Nurses Society / WOCN	Wrong population
Engberg S., Kincade J. and Thompson D.	2004	Future Directions for Incontinence Research With Frail Elders	Nursing research (New York) 2004 Vol. 53 Issue 6S Suppl Pages S22-S29	Wrong publication type
Engelter, Stefan T. and Frank, Matthias and Lyrer, Philippe A. and Conzelmann, Martin	2010	Safety of pharmacological augmentation of stroke rehabilitation	European neurology	Wrong population
Ercan, Ã– and KÃ¶stÃ¼, B. and Bakacak, M. and AytaÃ§-Tohma, Y. and Ã‡oÅŸkun, B. and AvcÄ±, F. and Efe, E.	2015	Comparison of solifenacin and fesoterodine in treatment of overactive bladder	Saudi medical journal	Wrong population
Erdmann, E. and Song, E. and Spanheimer, R. and van Troostenburg de Bruyn, A. R. and Perez, A.	2014	Observational follow-up of the PROactive study: a 6-year update	Diabetes, obesity & metabolism	Wrong population
Erekson, Elisabeth and Menefee, Shawn and Whitworth, Ryan E. and Amundsen, Cindy L. and Arya, Lily A. and Komesu, Yuko M. and Ferrando, Cecile A. and Zyczynski, Halina M. and Sung, Vivian W. and Rahn, David D. and Tan-Kim, Jasmine and Mazloomdoost, Donna and Gantz, Marie G. and Richter, Holly E.	2021	The Design of a Prospective Trial to Evaluate the Role of Preoperative Frailty Assessment in Older Women Undergoing Surgery for the Treatment of Pelvic Organ Prolapse: The FASt Supplemental Trial	Female pelvic medicine & reconstructive surgery	Wrong population
Eroglu, A. and Ekin, R. G. and Koc, G. and Divrik, R. T.	2020	The prognostic value of routine second transurethral resection in patients with newly diagnosed stage pT1 non-muscle-invasive bladder cancer: results from randomized 10-year extension trial	International journal of clinical oncology	Wrong population
Er-Rabiai Y.; Torres-Lacomba M.; Casana J.; Lopez-Bueno R.; Nunez-Cortes R.; Calatayud J.	2024	The Effectiveness of Adding Transvaginal Radiofrequency to Pelvic Floor Muscle Training for 6 Weeks in Women with Stress Urinary Incontinence. A Double-Blind Randomised Controlled Trial.	International Urogynecology Journal. (no pagination),	Wrong population
Erkan A., Boyaci C., Dundar G. and Kilic M	2023	Urological hospitalization reasons and outcomes of octogenarians and nonagenarians: does age really matter?	World journal of urology 2023 Vol. 41 Issue 8 Pages 2243‐2248	Wrong study design
Escobar C.; Sokol E.; Rosenblum N.; Milikien D.; Echols K	2023	RANDOMIZED CONTROLLED TRIAL EVALUATING EFFICACY & SAFETY OF A NOVEL STRESS INCONTINENCE DEVICE	Urogynecology. Conference: AUGS 44th Annual Scientific Meeting, PFD Week 2023. Portland, OR United States. 29(10 Supplement) (pp S56-S57),	Wrong population
Estape, T.	2016	Talking about prostate cancer	Psycho-oncology	Wrong population
Eswaran, Shanti L. and Chey, William D. and Han-Markey, Theresa and Ball, Sarah and Jackson, Kenya	2016	A Randomized Controlled Trial Comparing the Low FODMAP Diet vs. Modified NICE Guidelines in US Adults with IBS-D	The American journal of gastroenterology	Wrong population
Etherton-Beer C., Page A., Naganathan V., Potter K., Comans T., Hilmer S.N., et al	2023	Deprescribing to optimise health outcomes for frail older people: a double-blind placebo controlled randomised controlled trial-outcomes of the Opti-med study	Age and Ageing, Volume 52, Issue 5, May 2023, https//doi.org/10.1093/ageing/afad081	Wrong intervention
Eto, H. and Oka, Y. and Ueno, K. and Nakamura, I. and Yoshimura, K. and Arakawa, S. and Kamidono, S. and Obe, S. and Ogawa, T. and Hamami, G. and et al.	1994	Comparison of the prophylactic usefulness of epirubicin and doxorubicin in the treatment of superficial bladder cancer by intravesical instillation: a multicenter randomized trial	Cancer chemotherapy and pharmacology, supplement	Wrong population
Eustace, A. and Irlam, J. J. and Taylor, J. and Denley, H. and Agrawal, S. and Choudhury, A. and Ryder, D. and Ord, J. J. and Harris, A. L. and Rojas, A. M. and et al.	2013	Necrosis predicts benefit from hypoxia-modifying therapy in patients with high risk bladder cancer enrolled in a phase III randomised trial	Radiotherapy and oncology	Wrong population
Evans, M. and Guthrie, N. and El-Khodor, B. F. and Metzger, B. and Varadharaj, S.	2020	A Whole-Food-Based Health Product (A-F BetafoodÂ®) Improves Gallbladder Function in Humans at Risk of Gallbladder Insufficiency: a Randomized, Placebo-Controlled Clinical Trial	Nutrients	Wrong population
Everaert, Karel and Gruenenfelder, Jennifer and Schulte-Baukloh, Heinrich and Egerdie, Russell B. and Khalaf, Kristin and Joshi, Manher and Ni, Quanhong and Sussman, David	2015	Impact of onabotulinumtoxinA on quality of life and practical aspects of daily living: A pooled analysis of two randomized controlled trials	International journal of urology : official journal of the Japanese Urological Association	Wrong population
Evron, S. and Gurstieva, V. and Ezri, T. and Gladkov, V. and Shopin, S. and Herman, A. and Sidi, A. and Weitzman, S.	2007	Transient neurological symptoms after isobaric subarachnoid anesthesia with 2% lidocaine: the impact of needle type	Anesthesia and analgesia	Wrong population
Ewies, A. A. and Alfhaily, F. and Ewies, A. A. A. and Alfhaily, F.	2010	Topical vaginal estrogen therapy in managing postmenopausal urinary symptoms: a reality or a gimmick?	Climacteric	Wrong population
Faaborg, P. M. and Christensen, P. and Krassioukov, A. and Laurberg, S. and Frandsen, E. and Krogh, K.	2014	Autonomic dysreflexia during bowel evacuation procedures and bladder filling in subjects with spinal cord injury	Spinal cord	Wrong population
Fader, M. and Clarke-O'Neill, S. and Cook, D. and Dean, G. and Brooks, R. and Cottenden, A. and Malone-Lee, J.	2003	Management of night-time urinary incontinence in residential settings for older people: an investigation into the effects of different pad changing regimes on skin health	Journal of clinical nursing	Wrong outcome
Fader, M. and Macaulay, M. and Pettersson, L. and Brooks, R. and Cottenden, A.	2006	A multi-centre evaluation of absorbent products for men with light urinary incontinence	Neurourology and Urodynamics	Wrong population
Faithfull, S. and Corner, J. and Meyer, L. and Huddart, R. and Dearnaley, D.	2001	Evaluation of nurse-led follow up for patients undergoing pelvic radiotherapy	British journal of cancer	Wrong population
Falloon, J. and Ji, F. and Curtis, C. and Bart, S. and Sheldon, E. and Krieger, D. and Dubovsky, F. and Lambert, S. and Takas, T. and Villafana, T. and et al.	2016	A phase 1a, first-in-human, randomized study of a respiratory syncytial virus F protein vaccine with and without a toll-like receptor-4 agonist and stable emulsion adjuvant	Vaccine	Wrong population
Fang, Y. and Chen, X. and Li, H. and Lin, J. and Huang, R. and Zeng, J.	2003	A study on additional early physiotherapy after stoke and factors affecting functional recovery	Clinical Rehabilitation	Wrong population
Fantl, J. Andrew and Bump, Richard C. and Robinson, Deirdre and McClish, Donna K. and Wyman, Jean F. and Fantl, J. A. and Bump, R. C. and Robinson, D. and McClish, D. K. and Wyman, J. F.	1996	Efficacy of estrogen supplementation in the treatment of urinary incontinence. The Continence Program for Women Research Group	Obstetrics & Gynecology	Wrong population
Farag, E. and Dilger, J. and Brooks, P. and Tetzlaff, J. E.	2005	Epidural analgesia improves early rehabilitation after total knee replacement	Journal of clinical anesthesia	Wrong population
Farrés-Godayol P., Jerez-Roig J., Minobes-Molina E., Yildirim M., Molas-Tuneu M., Escribà-Salvans A, et al	2022	Urinary Incontinence and Its Association with Physical and Psycho-Cognitive Factors: A Cross-Sectional Study in Older People Living in Nursing Homes	International journal of environmental research and public health 2022 Vol. 19 Issue 3 Pages 1500	Wrong outcome
Farzinmehr, A. and Moezy, A. and Koohpayehzadeh, J. and Kashanian, M.	2015	A comparative study of whole body vibration training and pelvic floor muscle training on women's stress urinary incontinence: Three- month follow-up	Journal of Family and Reproductive Health	Wrong population
Fassoulaki, A. and Melemeni, A. and Zotou, M. and Sarantopoulos, C.	2005	Systemic ondansetron antagonizes the sensory block produced by intrathecal lidocaine	Anesthesia and analgesia	Wrong population
Fasugba, O. and Cheng, A. C. and Gregory, V. and Graves, N. and Koerner, J. and Collignon, P. and Gardner, A. and Mitchell, B. G.	2019	Chlorhexidine for meatal cleaning in reducing catheter-associated urinary tract infections: a multicentre stepped-wedge randomised controlled trial	The lancet. Infectious diseases	Wrong population
Featherstone, Katie and Donavan, Jenny L.	2002	'Why don't they just tell me straight, why allocate it?' The struggle to make sense of participating in a randomised controlled trial	Social Science & Medicine	Wrong population
Fechner, G. and Siener, R. and Reimann, M. and Kobalz, L. and Albers, P.	2006	Randomised phase II trial of gemcitabine and paclitaxel second-line chemotherapy in patients with transitional cell carcinoma (AUO Trial AB 20/99)	International journal of clinical practice	Wrong population
Fechter, C. and Frazier, H. and Marcus, W. B. and Farooq, A. and Singh, H. and Marcus, D. M.	2016	Ranibizumab 0.3 mg for Persistent Diabetic Macular Edema After Recent, Frequent, and Chronic Bevacizumab: the ROTATE Trial	Ophthalmic surgery, lasers & imaging retina	Wrong population
Feldman, H. and Gauthier, S. and Hecker, J. and Vellas, B. and Xu, Y. and Ieni, J. R. and Schwam, E. M.	2005	Efficacy and safety of donepezil in patients with more severe Alzheimer's disease: a subgroup analysis from a randomized, placebo-controlled trial	International journal of geriatric psychiatry	Wrong population
Felsted, K. F. and Supiano, K. P.	2019	Mindfulness-Based Stress Reduction Versus a Health Enhancement Program in the Treatment of Urge Urinary Incontinence in Older Adult Women: A Randomized Controlled Feasibility Study	Research in gerontological nursing	Wrong population
Feng, F. and Li, X. H. and Shi, H. and Wu, G. S. and Zhang, H. W. and Liu, X. N. and Zhao, Q. C.	2014	Fast-track surgery combined with laparoscopy could improve postoperative recovery of low-risk rectal cancer patients: a randomized controlled clinical trial	Journal of digestive diseases	Wrong population
Feng, Hui and Li, Hui and Xiao, Lily Dongxia and Ullah, Shahid and Mao, Pan and Yang, Yunxia and Hu, Hengyu and Zhao, Yinan	2018	Aged care clinical mentoring model of change in nursing homes in China: study protocol for a cluster randomized controlled trial	BMC health services research	Wrong population
Feng, L. and Zhang, D. and Tian, Y. and Song, J.	2016	Thulium Laser Enucleation Versus Plasmakinetic Enucleation of the Prostate: a Randomized Trial of a Single Center	Journal of endourology / Endourological Society	Wrong population
Feng, ShiJian and Luo, DeYi and Liu, QinYu and Yang, TongXin and Du, Caigan and Li, Hong and Wang, KunJie and Shen, Hong	2018	Three- and twelve-month follow-up outcomes of TVT-EXACT and TVT-ABBREVO for treatment of female stress urinary incontinence: a randomized clinical trial	World journal of urology	Wrong population
Feng, T. and Heulitt, G. and Lee, J. J. and Liao, M. and Li, H. F. and Porter, J. R.	2020	Randomised comparison of techniques for control of the dorsal venous complex during robot-assisted laparoscopic radical prostatectomy	BJU international	Wrong population
Fenocchi L., Mason H., Macaulay L., O'Dolan C., Treweek S. and Booth J.	2023	Cost consequence analysis of transcutaneous tibial nerve stimulation (TTNS) for urinary incontinence in care home residents alongside a randomised controlled trial	BMC geriatrics 2023 Vol. 23 Issue 1 Pages 766	Wrong outcome
FernÃ¡ndez, RubÃ©n Arroyo and GarcÃ­a-Hermoso, Antonio and Solera-MartÃ­nez, Montserrat and Correa, Ma Teresa MartÃ­n and Morales, AsunciÃ³n Ferri and MartÃ­nez-VizcaÃ­no, Vicente	2015	Improvement of continence rate with pelvic floor muscle training post-prostatectomy: a meta-analysis of randomized controlled trials	Urologia internationalis	Wrong population
Fernandez-Gomez, Jesus and Madero, Rosario and Solsona, Eduardo and Unda, Miguel and Martinez-PiÃ±eiro, Luis and Ojea, Antonio and Portillo, Jose and Montesinos, Manuel and Gonzalez, Marcelino and Pertusa, Carlos and Rodriguez-Molina, Jesus and Camacho, Jose Emilio and Rabadan, Mariano and Astobieta, Ander and Isorna, Santiago and MuntaÃ±ola, Pedro and Gimeno, Anabel and Blas, Miguel and Martinez…	2011	The EORTC tables overestimate the risk of recurrence and progression in patients with non-muscle-invasive bladder cancer treated with bacillus Calmette-GuÃ©rin: external validation of the EORTC risk tables	European urology	Wrong population
Fernandez-Gomez, Jesus and Solsona, Eduardo and Unda, Miguel and Martinez-PiÃ±eiro, Luis and Gonzalez, Marcelino and Hernandez, Rafael and Madero, Rosario and Ojea, Antonio and Pertusa, Carlos and Rodriguez-Molina, Jesus and Camacho, Jose Emilio and Isorna, Santiago and Rabadan, Mariano and Astobieta, Ander and Montesinos, Manuel and MuntaÃ±ola, Pedro and Gimeno, Anabel and Blas, Miguel and Marti…	2008	Prognostic factors in patients with non-muscle-invasive bladder cancer treated with bacillus Calmette-GuÃ©rin: multivariate analysis of data from four randomized CUETO trials	European urology	Wrong population
Fernandez-Gonzalez, Sergi and Martinez Franco, Eva and MartÃ­nez-Cumplido, RubÃ©n and Molinet Coll, Cristina and Ojeda GonzÃ¡lez, Funesanta and GÃ³mez Roig, Maria Dolores and Amat Tardiu, LluÃ­s	2019	Reducing postoperative catheterisation after anterior colporrhaphy from 48 to 24Â h: a randomised controlled trial	International urogynecology journal	Wrong population
Ferretti, S. and Azzolini, N. and Barbieri, A. and Frattini, A. and Cortellini, P.	2004	Randomized comparison of loops for transurethral resection of the prostate: preliminary results	Journal of endourology / Endourological Society	Wrong population
Fervaha, G. and Agid, O. and Takeuchi, H. and Foussias, G. and Remington, G.	2013	Clinical determinants of life satisfaction in chronic schizophrenia: data from the CATIE study	Schizophrenia research	Wrong population
Figueiredo, Vilena B. and Nascimento, Simony L. and MartÃ­nez, Renata F. L. and Lima, Clara T. S. and Ferreira, Cristine H. J. and Driusso, Patricia	2020	Effects of individual pelvic floor muscle training vs individual training progressing to group training vs group training alone in women with stress urinary incontinence: A randomized clinical trial	Neurourology and urodynamics	Wrong population
Filho J.M., Biesek S., Vojciechowski A.S., Tormes G.A. and Gomes A.R.S.	2022	Effects of multidomain interventions on skeletal muscle architecture and function in pre-frail older women: the WiiProtein study	Geriatric nursing (New York, N.Y.) 2022 Vol. 48 Pages 237‐246	Wrong population
Filocamo, M. T. and Li Marzi, V. and Del Popolo, G. and Cecconi, F. and Marzocco, M. and Tosto, A. and Nicita, G.	2005	Effectiveness of early pelvic floor rehabilitation treatment for post-prostatectomy incontinence	European urology	Wrong population
Finazzi, A. E. and Valentina, M. and Di Angelo, S. and Filomena, P. and Claudio, P. and Annunziata, P. I. and Giuseppe, V.	2011	What to do if percutaneous tibial nerve stimulation (PTNS) works? A pilot study on home based transcutaneous tibial nerve stimulation	Neurourology and urodynamics	Wrong population
Fink, Howard A. and Taylor, Brent C. and Tacklind, Jim W. and Rutks, Indulis R. and Wilt, Timothy J.	2008	Treatment interventions in nursing home residents with urinary incontinence: a systematic review of randomized trials	Mayo Clinic proceedings	Wrong population
Fioravanti, M. and Yanagi, M.	2000	Cytidinediphosphocholine (CDP choline) for cognitive and behavioural disturbances associated with chronic cerebral disorders in the elderly	The Cochrane database of systematic reviews	Wrong population
Firinci, Sule and Yildiz, Necmettin and Alkan, Hakan and Aybek, Zafer	2020	Which combination is most effective in women with idiopathic overactive bladder, including bladder training, biofeedback, and electrical stimulation? A prospective randomized controlled trial	Neurourology and urodynamics	Wrong population
Firet L., de Bree C., Verhoeks C.M., Teunissen D.A.M. and Lagro-Janssen A.L.M	2019	Mixed feelings: general practitioners' attitudes towards eHealth for stress urinary incontinence - a qualitative study	BMC family practice 2019 Vol. 20 Issue 1 Pages 21	Wrong study design
Fischer, M. and Thermann, M. and Trobisch, M. and Sturm, R. and Hamelmann, H.	1976	Treatment of primary chronic fissure-in-ano by anal dilatation versus sphincterotomy (author's transl)	Langenbecks Archiv fur Chirurgie	Wrong population
Fisher, H. and Oluboyede, Y. and Chadwick, T. and Abdel-Fattah, M. and Brennand, C. and Fader, M. and Harrison, S. and Hilton, P. and Larcombe, J. and Little, P. and et al.	2018	Continuous low-dose antibiotic prophylaxis for adults with repeated urinary tract infections (AnTIC): a randomised, open-label trial	The lancet. Infectious diseases	Wrong population
Fitz, F. F. and Gimenez, M. M. and de Azevedo Ferreira, L. and Matias, M. M. P. and Bortolini, M. A. T. and Castro, R. A.	2020	Pelvic floor muscle training for female stress urinary incontinence: a randomised control trial comparing home and outpatient training	International urogynecology journal	Wrong population
Fitz, F. F. and Gimenez, M. M. and de Azevedo Ferreira, L. and Matias, M. M. P. and Bortolini, M. A. T. and Castro, R. A.	2021	Effects of voluntary pre-contraction of the pelvic floor muscles (the Knack) on female stress urinary incontinence-a study protocol for a RCT	Trials	Wrong population
Fitz, F. F. and StÃ¼pp, L. and Costa, T. F. and Sartori, M. G. and GirÃ£o, M. J. and Castro, R. A.	2015	Can biofeedback previously home treatment promote additional benefits to treat urinary incontinence? randomized controlled trial	International urogynecology journal and pelvic floor dysfunction	Wrong population
Fitz, F. F. and StÃ¼pp, L. and da Costa, T. F. and Bortolini, M. A. T. and GirÃ£o, Mjbc and Castro, R. A.	2017	Outpatient biofeedback in addition to home pelvic floor muscle training for stress urinary incontinence: a randomized controlled trial	Neurourology and urodynamics	Wrong population
Fitz-Gerald, A. L. and Tan, J. and Chan, K. W. and Polyakov, A. and Edwards, G. N. and Najjar, H. and Tsaltas, J. and Vollenhoven, B.	2013	Comparison of ultrasonic shears and traditional suture ligature for vaginal hysterectomy: randomized controlled trial	Journal of minimally invasive gynecology	Wrong population
FitzGerald, M. P. and Payne, C. K. and Lukacz, E. S. and Yang, C. C. and Peters, K. M. and Chai, T. C. and Nickel, J. C. and Hanno, P. M. and Kreder, K. J. and Burks, D. A. and et al.	2012	Randomized multicenter clinical trial of myofascial physical therapy in women with interstitial cystitis/painful bladder syndrome and pelvic floor tenderness	Journal of urology	Wrong population
Fitzgerald J.F., Smith D.M., Martin D.K., Freedman J.A. and Wolinsky F.D.	1993	Replication of the multidimensionality of activities of daily living	Journal of Gerontology 1993 Vol. 48 Issue 1 Pages S28-S31	Wrong population
Fitzpatrick, John M. and Bellmunt, Joaquim and Dreicer, Robert and Fleshner, Neil E. and Logothetis, Christopher J. and Moul, Judd W. and Tombal, Bertrand and Zlotta, Alexandre	2011	Maximizing outcomes in genitourinary cancers across the treatment continuum	BJU international	Wrong population
Flamm, J.	1990	Long-term versus short-term doxorubicin hydrochloride instillation after transurethral resection of superficial bladder cancer	European urology	Wrong population
Flamm, J. and Bucher, A. and HÃ¶ltl, W. and Albrecht, W.	1990	Recurrent superficial transitional cell carcinoma of the bladder: adjuvant topical chemotherapy versus immunotherapy. A prospective randomized trial	The Journal of urology	Wrong population
Flamm, J. and Donner, G. and Oberleitner, S. and Hausmann, R. and Havelec, L.	1995	Adjuvant intravesical mitoxantrone after transurethral resection of primary superficial transitional cell carcinoma of the bladder. A prospective randomised study	European journal of cancer (Oxford, England : 1990)	Wrong population
Fletcherâ€Smith, J. C. and Walker, M. F. and Cobley, C. S. and Steultjens, E. M. J. and Sackley, C. M.	2013	Occupational therapy for care home residents with stroke	Cochrane Database of Systematic Reviews	Wrong population
Flint, R. and Cardozo, L. and Grigoriadis, T. and Rantell, A. and Pitsouni, E. and Athanasiou, S.	2019	Rationale and design for fractional microablative CO2 laser versus photothermal non-ablative erbium:YAG laser for the management of genitourinary syndrome of menopause: a non-inferiority, single-blind randomized controlled trial	Climacteric	Wrong population
Flodgren, G. and Rachas, A. and Farmer, A. J. and Inzitari, M. and Shepperd, S.	2015	Interactive telemedicine: effects on professional practice and health care outcomes	Cochrane Database of Systematic Reviews	Wrong population
Floodeen, Hannah and Lindgren, Rickard and HallbÃ¶Ã¶k, Olof and Matthiessen, Peter	2014	Evaluation of long-term anorectal function after low anterior resection: a 5-year follow-up of a randomized multicenter trial	Diseases of the colon and rectum	Wrong population
Flynn, M. K. and Amundsen, C. L. and Perevich, M. and Liu, F. and Webster, G. D.	2009	Outcome of a Randomized, Double-Blind, Placebo Controlled Trial of Botulinum A Toxin for Refractory Overactive Bladder	Journal of Urology	Wrong population
Fode, Mikkel and Borre, Michael and Ohl, Dana A. and Lichtbach, Jonas and SÃ¸nksen, Jens	2014	Penile vibratory stimulation in the recovery of urinary continence and erectile function after nerve-sparing radical prostatectomy: a randomized, controlled trial	BJU international	Wrong population
Fode, M. and SÃ¸nksen, J.	2015	Penile vibratory stimulation in the treatment of post-prostatectomy incontinence: a randomized pilot study	Neurourology and urodynamics	Wrong population
Fonda, D. and Woodward, M. and D'Astoli, M. and Chin, W. F.	1995	Sustained improvement of subjective quality of life in older community-dwelling people after treatment of urinary incontinence	Age and Ageing	Wrong population
Foon, R. and Toozs-Hobson, P. and Cooper, G.	2010	Anaesthesia for incontinence surgery: spinal anaesthesia or sedation?	Journal of obstetrics and gynaecology : the journal of the Institute of Obstetrics and Gynaecology	Wrong population
Foote, Jenelle and Glavind, Karin and Kralidis, Georg and Wyndaele, Jean-Jacques	2005	Treatment of overactive bladder in the older patient: pooled analysis of three phase III studies of darifenacin, an M3 selective receptor antagonist	European urology	Wrong population
Forster, A. and Young, J. and Nixon, J. and Kalra, L. and Smithard, D. and Patel, A. and Knapp, M. and Monaghan, J. and Breen, R. and Anwar, S. and et al.	2012	A cluster randomized controlled trial of a structured training programme for caregivers of inpatients after stroke (TRACS)	International journal of stroke	Wrong population
FossÃ¥, Sophie D. and Skovlund, Eva	2002	Selection of patients may limit the generalizability of results from cancer trials	Acta oncologica (Stockholm, Sweden)	Wrong population
Foster, R. T. and Borawski, K. M. and South, M. M. and Weidner, A. C. and Webster, G. D. and Amundsen, C. L.	2007	A randomized, controlled trial evaluating 2 techniques of postoperative bladder testing after transvaginal surgery	American journal of obstetrics and gynecology	Wrong population
Fouda, Usama M. and Elshaer, Hesham S. and Elsetohy, Khaled A. and Youssef, Mohamed A.	2016	Misoprostol versus uterine straightening by bladder distension for pain relief in postmenopausal patients undergoing diagnostic office hysteroscopy: a randomised controlled non-inferiority trial	European journal of obstetrics, gynecology, and reproductive biology	Wrong population
Fowler, C. and McAllister, W. and Plail, R. and Karim, O. and Yang, Q.	2005	Randomised evaluation of alternative electrosurgical modalities to treat bladder outflow obstruction in men with benign prostatic hyperplasia	Health technology assessment (Winchester, England)	Wrong population
Fowler, C. J. and Auerbach, S. and Ginsberg, D. and Hale, D. and Radziszewski, P. and Rechberger, T. and Patel, V. D. and Zhou, J. and Thompson, C. and Kowalski, J. W.	2012	OnabotulinumtoxinA improves health-related quality of life in patients with urinary incontinence due to idiopathic overactive bladder: A 36-week, double-blind, placebo-controlled, randomized, dose-ranging trial	European Urology	Wrong population
Fowler, Susan B.	2011	Pelvic floor muscle training versus no treatment, or inactive control treatments, for urinary incontinence in women	Clinical nurse specialist CNS	Wrong population
Francesca, Maccioni and Najwa, Al and Valeria, Buonocore and Fabrizio, Mazzamurro and Marileda, Indinnimeo and Massimo, Mongardini and Carlo, Catalano and Najwa, Al Ansari and Maccioni, Francesca and Al Ansari, Najwa and Buonocore, Valeria and Mazzamurro, Fabrizio and Indinnimeo, Marileda and Mongardini, Massimo and Catalano, Carlo	2016	Prospective Comparison between two different magnetic resonance defecography techniques for evaluating pelvic floor disorders: air-balloon versus gel for rectal filling	European Radiology	Wrong population
Francis, K. and Pang, S. M. and Cohen, B. and Salter, H. and Homel, P.	2017	Disposable Versus Reusable Absorbent Underpads for Prevention of Hospital-Acquired Incontinence-Associated Dermatitis and Pressure Injuries	Journal of wound, ostomy, and continence nursing : official publication of The Wound, Ostomy and Continence Nurses Society	Wrong population
Franco, J. V. A. and Garegnani, L. and Escobar Liquitay, C. M. and Borofsky, M. and Dahm, P.	2021	Transurethral microwave thermotherapy for the treatment of lower urinary tract symptoms in men with benign prostatic hyperplasia	Cochrane Database of Systematic Reviews	Wrong population
Franke, Helge and Hoesele, Klaus	2013	Osteopathic manipulative treatment (OMT) for lower urinary tract symptoms (LUTS) in women	Journal of bodywork and movement therapies	Wrong population
Fransson, P. and Damber, J. E. and Tomic, R. and Modig, H. and Nyberg, G. and Widmark, A.	2001	Quality of life and symptoms in a randomized trial of radiotherapy versus deferred treatment of localized prostate carcinoma	Cancer	Wrong population
Fransson, P. and Nilsson, P. and Gunnlaugsson, A. and Beckman, L. and Tavelin, B. and Norman, D. and Thellenberg-Karlsson, C. and Hoyer, M. and Lagerlund, M. and Kindblom, J. and et al.	2021	Ultra-hypofractionated versus conventionally fractionated radiotherapy for prostate cancer (HYPO-RT-PC): patient-reported quality-of-life outcomes of a randomised, controlled, non-inferiority, phase 3 trial	The lancet. Oncology	Wrong population
Franzen, Karin and Andersson, Gunnel and Odeberg, Jenny and MidlÃ¶v, Patrik and Samuelsson, Eva and Stenzelius, Karin and HammarstrÃ¶m, Margareta	2015	Surgery for urinary incontinence in women 65 years and older: a systematic review	International urogynecology journal	Wrong intervention
FranzÃ©n, K. and Johansson, J. E. and Lauridsen, I. and Canelid, J. and Heiwall, B. and Nilsson, K.	2010	Electrical stimulation compared with tolterodine for treatment of urge/urge incontinence amongst women--a randomized controlled trial	International urogynecology journal	Wrong population
Frassinelli, L. and Mazzeo, E. and Sabbatini, R. and Mucciarini, C. and Alicino, G. and Vernaleone, M. and Nicolini, M. and Lohr, F. and Bruni, A.	2020	Safety and efficacy of bladder preserving therapy for muscle invasive bladder cancer: a monoinstitutional experience	Anticancer research	Wrong population
Fredrikson, S.	1996	Nasal spray desmopressin treatment of bladder dysfunction in patients with multiple sclerosis	Acta Neurologica Scandinavica	Wrong population
Freeman, J. and Hendrie, W. and Jarrett, L. and Hawton, A. and Barton, A. and Dennett, R. and Jones, B. and Zajicek, J. and Creanor, S.	2019	Assessment of a home-based standing frame programme in people with progressive multiple sclerosis (SUMS): a pragmatic, multi-centre, randomised, controlled trial and cost-effectiveness analysis	The lancet. Neurology	Wrong population
Freeman, J. A. and Langdon, D. W. and Hobart, J. C. and Thompson, A. J.	1997	The impact of inpatient rehabilitation on progressive multiple sclerosis	Annals of Neurology	Wrong population
Freeman, R. and Hill, S. and Millard, R. and Slack, M. and Sutherst, J.	2003	Reduced perception of urgency in treatment of overactive bladder with extended-release tolterodine	Obstetrics and Gynecology	Wrong population
Freeman K.A., Riley A., Duke D.C. and Fu R.	2014	Systematic review and meta-analysis of behavioral interventions for fecal incontinence with constipation	Journal of Pediatric Psychology 2014 Vol. 39 Issue 8 Pages 887-902	Wrong population
Frenkl, Tara L. and Railkar, Radha and Palcza, John and Scott, Boyd B. and Alon, Achilles and Green, Stuart and Schaefer, Werner	2011	Variability of urodynamic parameters in patients with overactive bladder	Neurourology and urodynamics	Wrong population
Friberg Felsted, K. and Supiano, K. P.	2019	What is the feasibility and prelimimary efficacy of mindfulness-based stress reduction to treat symptoms of urinary incontinence in older adult women?	Journal of the American Geriatrics Society	Wrong population
Friedman, B. and Li, Y. and Liebel, D. V. and Powers, B. A.	2014	Effects of a home visiting nurse intervention versus care as usual on individual activities of daily living: a secondary analysis of a randomized controlled trial	BMC geriatrics	Wrong population
Friedman, G. D. and Hiatt, R. A. and Quesenberry, C. P., Jr. and Selby, J. V. and Weiss, N. S.	1995	Problems in assessing screening experience in observational studies of screening efficacy: example of urinalysis screening for bladder cancer	Journal of medical screening	Wrong population
Fritel, X. and de Tayrac, R. and Bader, G. and Savary, D. and Gueye, A. and Deffieux, X. and Fernandez, H. and Richet, C. and Guilhot, J. and Fauconnier, A.	2015	Preventing Urinary Incontinence With Supervised Prenatal Pelvic Floor Exercises: a Randomized Controlled Trial	Obstetrics and gynecology	Wrong population
Fritel, X. and Van Den Heuvel, E. and Wagg, A. and Lavoie, M. and Le Gall, A. and Ragot, S. and Tannenbaum, C.	2017	Continence across continents to upend stigma and dependency (CACTUSD): Preliminary results of an international randomized controlled trial of a continence promotion intervention	Neurourology and Urodynamics	Wrong population
Fruehauf, H. and Fried, M. and Wegmueller, B. and Bauerfeind, P. and Thumshirn, M.	2006	Efficacy and safety of botulinum toxin A injection compared with topical nitroglycerin ointment for the treatment of chronic anal fissure: A prospective randomized study	American Journal of Gastroenterology	Wrong population
Frykberg, R. G. and Cazzell, S. M. and Arroyo-Rivera, J. and Tallis, A. and Reyzelman, A. M. and Saba, F. and Warren, L. and Stouch, B. C. and Gilbert, T. W.	2016	Evaluation of tissue engineering products for the management of neuropathic diabetic foot ulcers: an interim analysis	Journal of Wound Care	Wrong population
Fu, Yu and Nelson, E. Andrea and McGowan, Linda	2019	Multifaceted self-management interventions for older women with urinary incontinence: a systematic review and narrative synthesis	BMJ open	Wrong population
Fu, Y. and Nelson, E. A. and McGowan, L.	2020	An evidence-based self-management package for urinary incontinence in older women: A mixed methods feasibility study	BMC Urology	Wrong population
Fuentes-Aparicio, L. and Balasch-Bernat, M. and Lopez-Bueno, L.	2021	Add-on effect of postural instructions to abdominopelvic exercise on urinary symptoms and quality of life in climacteric women with stress urinary incontinence. A pilot randomized controlled trial	International Journal of Environmental Research and Public Health	Wrong population
Fuentes-Aparicio, L. and Rejano-Campo, M. and Lopez-Bueno, L. and Marie Donnelly, G. and Balasch-Bernat, M.	2022	The effect of an abdominopelvic exercise program alone VS in addition to postural instructions on pelvic floor muscle function in climacteric women with stress urinary incontinence. A randomized controlled trial	Physiotherapy theory and practice	Wrong population
Fujino, T. and Yamada, T. and Asada, T. and Tsuboi, Y. and Wakana, C. and Mawatari, S. and Kono, S.	2017	Efficacy and Blood Plasmalogen Changes by Oral Administration of Plasmalogen in Patients with Mild Alzheimer's Disease and Mild Cognitive Impairment: a Multicenter, Randomized, Double-blind, Placebo-controlled Trial	Ebiomedicine	Wrong population
Fung, Constance H.	2006	Computerized condition-specific templates for improving care of geriatric syndromes in a primary care setting	Journal of general internal medicine	Wrong population
Fung, C. H. and Spencer, B. and Eslami, M. and Crandall, C.	2007	Quality indicators for the screening and care of urinary incontinence in vulnerable elders	Journal of the american geriatrics society	Wrong population
Futyma, Konrad and Nowakowski, Åukasz and GaÅ‚czyÅ„ski, Krzysztof and MiotÅ‚a, PaweÅ‚ and Rechberger, Tomasz	2016	Nonabsorbable urethral bulking agent - clinical effectiveness and late complications rates in the treatment of recurrent stress urinary incontinence after 2 years of follow-up	European journal of obstetrics, gynecology, and reproductive biology	Wrong population
GÃ¡gyor, IldikÃ³ and Bleidorn, Jutta and Kochen, Michael M. and Schmiemann, Guido and Wegscheider, Karl and Hummers-Pradier, Eva	2015	Ibuprofen versus fosfomycin for uncomplicated urinary tract infection in women: randomised controlled trial	BMJ (Clinical research ed.)	Wrong population
Gaikwad, Asavari J. and Kanase, Suraj B.	2020	Effect of Structured Bladder Training in Urinary Incontinence	Indian Journal of Physiotherapy & Occupational Therapy	Wrong population
Gakis, G. and Karl, A. and Bertz, S. and Burger, M. and Fritsche, H. M. and Hartmann, A. and Jokisch, F. and Kempkensteffen, C. and Miller, K. and Mundhenk, J. and et al.	2020	Transurethral en bloc submucosal hydrodissection vs conventional resection for resection of non-muscle-invasive bladder cancer (HYBRIDBLUE): a randomised, multicentre trial	BJU international	Wrong population
Galea, Mary P. and Tisseverasinghe, Santha and Sherburn, Margaret	2013	A randomised controlled trial of transabdominal ultrasound biofeedback for pelvic floor muscle training in older women with urinary incontinence	Australian & New Zealand Continence Journal	Wrong population
Gallego-Vilar, D. and GarcÃ­a-Fadrique, G. and Povo-Martin, I. and Salvador-Marin, M. and Gallego-Gomez, J.	2013	Maintenance of the response to dimethyl sulfoxide treatment using hyperbaric oxygen in interstitial cystitis/painful bladder syndrome: a prospective, randomized, comparative study	Urologia internationalis	Wrong population
Galliot, I. and Le Gall, S. and Rigaud, J. and Saint, F. and Colombel, M. and Guy, L. and Wallerand, H. and Fantoni, J. C. and Staerman, F. and Irani, J. and et al.	2013	Bacillus Calmette-Guerin maintenance treatment in non-invasive bladder tumors: 1 year follow-up results of multicenter URO-BCG-4 trial	Progres en urologie	Wrong population
Gallo, M. L. and Staskin, D. R.	1997	Cues to action: Pelvic floor muscle exercise compliance in women with stress urinary incontinence	Neurourology and Urodynamics	Wrong population
Galsky, Matthew D. and Krege, Susan and Lin, Chia-Chi and Hahn, Noah and Ecke, Thorsten and Moshier, Erin and Sonpavde, Guru and Godbold, James and Oh, William K. and Bamias, Aristotle	2013	Relationship between 6- and 9-month progression-free survival and overall survival in patients with metastatic urothelial cancer treated with first-line cisplatin-based chemotherapy	Cancer	Wrong population
Galsky, M. D. and Mortazavi, A. and Milowsky, M. I. and George, S. and Gupta, S. and Fleming, M. T. and Dang, L. H. and Geynisman, D. M. and Walling, R. and Alter, R. S. and et al.	2020	Randomized Double-Blind Phase II Study of Maintenance Pembrolizumab Versus Placebo After First-Line Chemotherapy in Patients With Metastatic Urothelial Cancer	Journal of clinical oncology	Wrong population
Galsky, Matthew D. and Moshier, Erin and Krege, Susan and Lin, Chia-Chi and Hahn, Noah and Ecke, Thorsten and Sonpavde, Guru and Godbold, James and Oh, William K. and Bamias, Aristotle	2013	Nomogram for predicting survival in patients with unresectable and/or metastatic urothelial cancer who are treated with cisplatin-based chemotherapy	Cancer	Wrong population
Galve Lahoz, V. and CorbatÃ³n GomollÃ³n, D. and RodrÃ­guez-Rubio Cortadellas, F. and Gil MartÃ­nez, P. and JesÃºs Gil Sanz, M. and Rioja Zuazu, J.	2022	Using hyperrealistic simulations to improve digital informed consent for endourological procedures	BJU international	Wrong population
Gamble, Mary V. and Liu, Xinhua and Ahsan, Habibul and Pilsner, J. Richard and Ilievski, Vesna and Slavkovich, Vesna and Parvez, Faruque and Chen, Yu and Levy, Diane and Factor-Litvak, Pam and Graziano, Joseph H.	2006	Folate and arsenic metabolism: a double-blind, placebo-controlled folic acid-supplementation trial in Bangladesh	The American journal of clinical nutrition	Wrong population
Gamst-Jensen, Hejdi and Frishknecht Christensen, Erika and Lippert, Freddy and Folke, Fredrik and Egerod, Ingrid and Brabrand, Mikkel and Tolstrup, Janne Schurmann and Thygesen, Lau Caspar and Huibers, Linda	2019	Impact of caller's degree-of-worry on triage response in out-of-hours telephone consultations: a randomized controlled trial	Scandinavian journal of trauma, resuscitation and emergency medicine	Wrong population
Gandhi, Sanjay and Abramov, Yoram and Kwon, Christina and Beaumont, Jennifer L. and Botros, Sylvia and Sand, Peter K. and Goldberg, Roger P.	2006	TVT versus SPARC: comparison of outcomes for two midurethral tape procedures	International urogynecology journal and pelvic floor dysfunction	Wrong population
Ganz, M. L. and Liu, J. and Zou, K. H. and Luo, X.	2016	Characterizing real world elderly patients with overactive bladder in the United States	Neurourology and urodynamics	Wrong population
Gao, Y. A. and Huang, Y. and Zhang, R. and Yang, Y. D. and Zhang, Q. and Hou, M. and Wang, Y.	2014	Benign prostatic hyperplasia: prostatic arterial embolization versus transurethral resection of the prostate--a prospective, randomized, and controlled clinical trial	Radiology	Wrong population
Garate Daza, M. J. and Rondini, C. and Urzua, M. J. and Alvarez, J. and Storme, O. and Schneider, S. and Paredes, A. and Monroy, M. and Descouvieres, C.	2020	Transobturator versus transvaginal sling for reducing overactive bladder symptoms in women undergoing surgery for mixed urinary incontinence: a prospective randomized study. Results at 24 months of follow-up	International urogynecology journal	Wrong population
Garate, M. J. and Rondini, C. and Urzua, M. J. and Monroy, M. and Andreoli, F. and Alvarez, J.	2018	Transobturator versus transvaginal sling for reducing overactive bladder symptoms in women undergoing surgery for mixed urinary incontinence: a prospective randomized study	International urogynecology journal	Wrong population
Garcia-Llorente, AM., Casimiro-Andujar, AJ., Linhares, DG. et. al	2024	Multidomain interventions for sarcopenia and cognitive flexibility in older adults for promoting healthy aging: a systematic review and meta-analysis of randomized controlled trials	Exp Res 36, 47 (2024), https://doi.org/10.1007/s40520-024-02700-2	Wrong outcome
Gardiner, Robert A. and Yaxley, John and Coughlin, Geoff and Dunglison, Nigel and Occhipinti, Stefano and Younie, Sandra and Carter, Rob and Williams, Scott and Medcraft, Robyn J. and Bennett, Nigel and Lavin, Martin F. and Chambers, Suzanne Kathleen	2012	A randomised trial of robotic and open prostatectomy in men with localised prostate cancer	BMC Cancer	Wrong population
GÃ¥rdmark, T. and Carringer, M. and Beckman, E. and MalmstrÃ¶m, P. U.	2005	Randomized phase II marker lesion study evaluating effect of scheduling on response to intravesical gemcitabine in recurrent Stage Ta urothelial cell carcinoma of the bladder	Urology	Wrong population
Garely, Alan D. and Burrows, Lara	2004	Benefit-risk assessment of tolterodine in the treatment of overactive bladder in adults	Drug safety	Wrong population
Garland, Eric L. and Hanley, Adam W. and Riquino, Michael R. and Reese, Sarah E. and Baker, Anne K. and Salas, Karen and Yack, Brooke P. and Bedford, Carter E. and Bryan, Myranda A. and Atchley, Rachel and Nakamura, Yoshio and Froeliger, Brett and Howard, Matthew O.	2019	Mindfulness-oriented recovery enhancement reduces opioid misuse risk via analgesic and positive psychological mechanisms: A randomized controlled trial	Journal of consulting and clinical psychology	Wrong population
Garrison S.R., Youngson E., Perry D.A., Campbell F.N., Kolber M.R, Korownyk C., et al.	2023	Bedtime versus morning use of antihypertensives in frail continuing care residents (BedMed-Frail): protocol for a prospective, randomised, open-label, blinded end-point pragmatic trial	BMJ open 2023 Vol. 13 Issue 8 Pages e074777	Wrong study design
Gaspar, Adrian and Maestri, Sandra and Silva, Joaquin and Brandi, Hugo and Luque, Daniel and Koron, NeÅ¾a and ViÅ¾intin, Zdenko	2018	Intraurethral Erbium:YAG laser for the management of urinary symptoms of genitourinary syndrome of menopause: A pilot study	Lasers in surgery and medicine	Wrong population
Gaspar, Aldin D.	2018	EVALUATION OF THE EFFECTIVENESS OF AN IAD PREVENTION PROTOCOL ON THE INCIDENCE OF IAD AMONG ACUTELY-ILL GERIATRIC PATIENTS IN A TERTIARY HOSPITAL IN SPAIN	World Council of Enterostomal Therapists Journal	Wrong population
Gattinger, H. and Hantikainen, V. and Ott, S. and Stark, M.	2017	Effectiveness of a mobility monitoring system included in the nursing care process in order to enhance the sleep quality of nursing home residents with cognitive impairment	Health and Technology	Wrong population
Gauruder-Burmester, Annett and Popken, Gralf	2009	The MiniArc sling system in the treatment of female stress urinary incontinence	International braz j urol : official journal of the Brazilian Society of Urology	Wrong population
Gavira Iglesias F.J., Caridad y Ocerín J.M., Pavón Aranguren M.V., Romero López M. and López Pérez M.	2000	[Expectancy in urinary incontinence treatment from the perspective of an elderly population]	Atencion primaria 2000 Vol. 26 Issue 7 Pages 482-484	Wrong study design
Ge, Y. and Yang, X. and You, Y. and Xuan, Y. and Yan, G.	2019	Comparison of relative and absolute values of magnetic resonance imaging in the diagnosis of spinal epidural lipomatosis	Journal of Spinal Cord Medicine	Wrong population
Geavlete, B. and Bulai, C. and Ene, C. and Checherita, I. and Geavlete, P.	2015	Bipolar vaporization, resection, and enucleation versus open prostatectomy: optimal treatment alternatives in large prostate cases?	Journal of endourology / Endourological Society	Wrong population
Gee, J. R. and Saltzstein, D. R. and Kim, K. and Kolesar, J. and Huang, W. and Havighurst, T. C. and Wollmer, B. W. and Stublaski, J. and Downs, T. and Mukhtar, H. and et al.	2017	A Phase II Randomized, Double-blind, Presurgical Trial of Polyphenon E in Bladder Cancer Patients to Evaluate Pharmacodynamics and Bladder Tissue Biomarkers	Cancer prevention research (Philadelphia, Pa.)	Wrong population
Gee, T. and Hisham, R. B. and Jabar, M. F. and Gul, Y. A.	2013	Ano-coccygeal support in the treatment of idiopathic chronic posterior anal fissure: a prospective non-randomised controlled pilot trial	Techniques in coloproctology	Wrong population
Geffken G., Johnson S.B. and Walker D.	1986	Behavioral interventions for childhood nocturnal enuresis: The differential effect of bladder capacity on treatment progress and outcome	Health Psychology 1986 Vol. 5 Issue 3 Pages 261-272	Wrong population
Geisler, F. H. and Coleman, W. P. and Grieco, G. and Poonian, D.	2001	Measurements and recovery patterns in a multicenter study of acute spinal cord injury	Spine	Wrong population
Geller, E. and Dumond, J. and Bowling, J. M. and Khandelwal, C. and Wu, J. and Busby-Whitehead, J. and Kaufer, D. I.	2016	Effect of an anticholinergic on cognitive function in postmenopausal women: a randomized trial	Female pelvic medicine & reconstructive surgery	Wrong population
Geller, Elizabeth J. and Dumond, Julie B. and Bowling, J. Michael and Khandelwal, Christine M. and Wu, Jennifer M. and Busby-Whitehead, Jan and Kaufer, Daniel I.	2017	Effect of Trospium Chloride on Cognitive Function in Women Aged 50 and Older: A Randomized Trial	Female pelvic medicine & reconstructive surgery	Wrong population
Genadry, R. R.	1995	Evaluation and conservative management of women with stress urinary incontinence	Maryland medical journal (Baltimore, Md. : 1985)	Wrong population
Gencbas, D. and Bebis, H. and Cicek, H.	2018	Evaluation of the Efficiency of the Nursing Care Plan Applied Using NANDA, NOC, and NIC Linkages to Elderly Women with Incontinence Living in a Nursing Home: A Randomized Controlled Study	International journal of nursing knowledge	Wrong population
George, R. and Sundararaj, J. J. and Govindaraj, R. and Chacko, A. G. and Tharyan, P.	2015	Interventions for the treatment of metastatic extradural spinal cord compression in adults	Cochrane Database of Systematic Reviews	Wrong population
Geraerts, Inge and Van Poppel, Hendrik and Devoogdt, Nele and Joniau, Steven and Van Cleynenbreugel, Ben and De Groef, An and Van Kampen, Marijke	2013	Influence of preoperative and postoperative pelvic floor muscle training (PFMT) compared with postoperative PFMT on urinary incontinence after radical prostatectomy: a randomized controlled trial	European urology	Wrong population
GÃ©rard, J. P. and Azria, D. and Gourgou-Bourgade, S. and Martel-Lafay, I. and Hennequin, C. and Etienne, P. L. and Vendrely, V. and FranÃ§ois, E. and de La Roche, G. and BouchÃ©, O. and Mirabel, X. and Denis, B. and Mineur, L. and Berdah, J. F. and MahÃ©, M. A. and BÃ©couarn, Y. and Dupuis, O. and Lledo, G. and Seitz, J. F. and Bedenne, L.	2012	Clinical Outcome of the ACCORD 12/0405 PRODIGE 2 Randomized Trial in Rectal Cancer	Journal of Clinical Oncology	Wrong population
Gertzbein, S. D.	1992	Scoliosis Research Society. Multicenter spine fracture study	Spine (03622436)	Wrong population
Geynisman-Tan, Julia and Kenton, Kimberly and Komar, Alix and Collins, Sarah and Lewicky-Gaupp, Christina and Mueller, Margaret G.	2018	Recovering sexual satisfaction after prolapse surgery: a secondary analysis of surgical recovery	International urogynecology journal	Wrong population
Gezginci, E. and Iyigun, E. and Yilmaz, S.	2018	Comparison of 3 Different Teaching Methods for a Behavioral Therapy Program for Female Overactive Bladder: A Randomized Controlled Trial	Journal of wound, ostomy, and continence nursing : official publication of The Wound, Ostomy and Continence Nurses Society	Wrong population
Ghadjar, P. and Hayoz, S. and Bernhard, J. and Zwahlen, D. R. and HÃ¶lscher, T. and Gut, P. and Guckenberger, M. and Hildebrandt, G. and MÃ¼ller, A. C. and Plasswilm, L. and et al.	2015	Acute Toxicity and Quality of Life After Dose-Intensified Salvage Radiation Therapy for Biochemically Recurrent Prostate Cancer After Prostatectomy: first Results of the Randomized Trial SAKK 09/10	Journal of clinical oncology	Wrong population
Ghaed, M. A. and Rezaei, R. and Shafeinia, A. and Maghsoudi, R.	2022	Efficacy of cystone versus tamsulosin in treatment of stent-related lower urinary tract symptoms	Journal of Clinical Urology	Wrong population
Ghalayini, I. F. and Al-Ghazo, M. A. and Pickard, R. S.	2005	A prospective randomized trial comparing transurethral prostatic resection and clean intermittent self-catheterization in men with chronic urinary retention	BJU international	Wrong population
Ghayas, Nighat and Younus, Syed Muneeb and Mirani, Abdul Jabbar and Ghayasuddin, Mohammed and Qazi, Aamna and Suchdev, Sunil Dutt and Bakshi, Saqib Kamran	2015	FREQUENCY OF POST-OPERATIVE FAECAL INCONTINENCE IN PATIENTS WITH CLOSED AND OPEN INTERNAL ANAL SPHINCTEROTOMY	Journal of Ayub Medical College, Abbottabad : JAMC	Wrong population
Ghei, M. and Maraj, B. H. and Miller, R. and Nathan, S. and O'Sullivan, C. and Fowler, C. J. and Shah, P. J. and Malone-Lee, J.	2005	Effects of botulinum toxin B on refractory detrusor overactivity: a randomized, double-blind, placebo controlled, crossover trial	Journal of urology	Wrong population
Ghei, M. and Maraj, B. H. and Nathan, S. and Malone-Lee, J. and Miller, R.	2006	Autonomic side effects of Botulinum toxin Type B intravesical injections: report of 4 cases and review of the literature	International urology and nephrology	Wrong population
Ghobrial, F. K. and Shoma, A. and Elshal, A. M. and Laymon, M. and El-Tabey, N. and Nabeeh, A. and Shokeir, A. A.	2020	A randomized trial comparing bipolar transurethral vaporization of the prostate with GreenLight laser (xps-180watt) photoselective vaporization of the prostate for treatment of small to moderate benign prostatic obstruction: outcomes after 2 years	BJU international	Wrong population
Ghoniem, Gamal M.	2002	The recalcitrant overactive bladder patient	Geriatrics	Wrong population
Ghoniem, G. M. and Van Leeuwen, J. S. and Elser, D. M. and Freeman, R. M. and Zhao, Y. D. and Yalcin, I. and Bump, R. C.	2005	A randomized controlled trial of duloxetine alone, pelvic floor muscle training alone, combined treatment and no active treatment in women with stress urinary incontinence	Journal of Urology	Wrong population
Ghosh, S. and Sanchez Gonzalez, Y. and Zhou, W. and Clark, R. and Xie, W. and Louis, E. and Loftus, E. V. and Panes, J. and Danese, S.	2021	Upadacitinib Treatment Improves Symptoms of Bowel Urgency and Abdominal Pain, and Correlates With Quality of Life Improvements in Patients With Moderate to Severe Ulcerative Colitis	Journal of Crohn's & colitis	Wrong population
Giannitsas, K. and Perimenis, P. and Athanasopoulos, A. and Gyftopoulos, K. and Nikiforidis, G. and Barbalias, G.	2004	Comparison of the efficacy of tolterodine and oxybutynin in different urodynamic severity grades of idiopathic detrusor overactivity	European Urology	Wrong population
Giarreta, F. and Haddad, J. and Fusco, H. and Baracat, E. and Casarotto, R. and Ferreira, E.	2018	Transcutaneous tibial nerve electrical stimulation combined with transvaginal electrical stimulation in the treatment of overactive bladder syndrome: A blind randomized clinical trial	International Urogynecology Journal	Wrong population
Gibb, Roger D. and McRorie Jr, Johnson W. and Russell, Darrell A. and Hasselblad, Vic and D'Alessio, David A.	2015	Psyllium fiber improves glycemic control proportional to loss of glycemic control: a meta-analysis of data in euglycemic subjects, patients at risk of type 2 diabetes mellitus, and patients being treated for type 2 diabetes mellitus	American Journal of Clinical Nutrition	Wrong population
Gibson, W. and MacDiarmid, S. and Huang, M. and Siddiqui, E. and StÃ¶lzel, M. and Choudhury, N. and Drake, M. J.	2017	Treating Overactive Bladder in Older Patients with a Combination of Mirabegron and Solifenacin: a Prespecified Analysis from the BESIDE Study	European urology focus	Wrong population
Gierth, M. and Breyer, J. and Zeman, F. and Fritsche, H. M. and Cordes, J. and Karl, A. and Zaak, D. and Stenzl, A. and von Schmeling, I. K. and Sommerhuber, A. and et al.	2021	The HELENA study: hexvixÂ®-TURB vs. white-light TURB followed by intravesical adjuvant chemotherapy-a prospective randomized controlled open-label multicenter non-inferiority study	World journal of urology	Wrong population
Gil-Nagel, A. and Brodie, M. J. and Leroy, R. and Cyr, T. and Hall, S. and Castiglia, M. and Twomey, C. and VanLandingham, K.	2012	Safety and efficacy of ezogabine (retigabine) in adults with refractory partial-onset seizures: Interim results from two ongoing open-label studies	Epilepsy Research	Wrong population
Gilling, P. and Barber, N. and Bidair, M. and Anderson, P. and Sutton, M. and Aho, T. and Kramolowsky, E. and Thomas, A. and Cowan, B. and Kaufman, R. P. and et al.	2018	WATER: a Double-Blind, Randomized, Controlled Trial of AquablationÂ® vs Transurethral Resection of the Prostate in Benign Prostatic Hyperplasia	Journal of urology	Wrong population
Gilling, Peter J. and Aho, Tevita F. and Frampton, Christopher M. and King, Colleen J. and Fraundorfer, Mark R.	2008	Holmium laser enucleation of the prostate: results at 6 years	European urology	Wrong population
Gilling, P. J. and Mackey, M. and Cresswell, M. and Kennett, K. and Kabalin, J. N. and Fraundorfer, M. R.	1999	Holmium laser versus transurethral resection of the prostate: a randomized prospective trial with 1-year followup	Journal of urology	Wrong population
Ginsberg, D. and Schneider, T. and Kelleher, C. and Van Kerrebroeck, P. and Swift, S. and Creanga, D. and Martire, D. L.	2013	Efficacy of fesoterodine compared with extended-release tolterodine in men and women with overactive bladder	BJU International	Wrong population
Girtner, F. and Fritsche, H. M. and Zeman, F. and Huber, T. and Haider, M. and Pickl, C. and Burger, M. and Mayr, R.	2021	Randomized Crossover-Controlled Evaluation of Simultaneous Bilateral Transcutaneous Electrostimulation of the Posterior Tibial Nerve During Urodynamic Studies in Patients With Lower Urinary Tract Symptoms	International Neurourology Journal	Wrong population
Gitlin, L. N. and Winter, L. and Dennis, M. P. and Corcoran, M. and Schinfeld, S. and Hauck, W. W.	2006	A randomized trial of a multicomponent home intervention to reduce functional difficulties in older adults	Journal of the American Geriatrics Society	Wrong population
Gittelman, M. and Weiss, H. and Seidman, L.	2014	A phase 2, randomized, double-blind, efficacy and safety study of oxybutynin vaginal ring for alleviation of overactive bladder symptoms in women	Journal of urology	Wrong population
Giugale, Lauren E. and Baranski, Lindsey A. and Meyn, Leslie A. and Schott, Nicholas J. and Emerick, Trent D. and Moalli, Pamela A.	2021	Preoperative Pelvic Floor Injections With Bupivacaine and Dexamethasone for Pain Control After Vaginal Prolapse Repair: A Randomized Controlled Trial	Obstetrics and gynecology	Wrong population
Gkritsios, P. and Hatzimouratidis, K. and Kazantzidis, S. and Dimitriadis, G. and Ioannidis, E. and Katsikas, V.	2014	Hexaminolevulinate-guided transurethral resection of non-muscle-invasive bladder cancer does not reduce the recurrence rates after a 2-year follow-up: a prospective randomized trial	International urology and nephrology	Wrong population
Glashan, R. W.	1990	A randomized controlled study of intravesical alpha-2b-interferon in carcinoma in situ of the bladder	The Journal of urology	Wrong population
Glavind, K. and MÃ¸rup, L. and Madsen, H. and Glavind, J.	2007	A prospective, randomised, controlled trial comparing 3 hour and 24 hour postoperative removal of bladder catheter and vaginal pack following vaginal prolapse surgery	Acta obstetricia et gynecologica Scandinavica	Wrong population
Glazener, C. and Boachie, C. and Buckley, B. and Cochran, C. and Dorey, G. and Grant, A. and Hagen, S. and Kilonzo, M. and McDonald, A. and McPherson, G. and et al.	2011	Conservative treatment for urinary incontinence in Men After Prostate Surgery (MAPS): two parallel randomised controlled trials	Health technology assessment (Winchester, England)	Wrong population
Glazener, C. and Boachie, C. and Buckley, B. and Cochran, C. and Dorey, G. and Grant, A. and Hagen, S. and Kilonzo, M. and McDonald, A. and McPherson, G. and et al.	2011	Urinary incontinence in men after formal one-to-one pelvic-floor muscle training following radical prostatectomy or transurethral resection of the prostate (MAPS): two parallel randomised controlled trials	Lancet (london, england)	Wrong population
Glazener, C. and Breeman, S. and Elders, A. and Hemming, C. and Cooper, K. and Freeman, R. and Smith, A. and Hagen, S. and Montgomery, I. and Kilonzo, M. and et al.	2016	Clinical effectiveness and cost-effectiveness of surgical options for the management of anterior and/or posterior vaginal wall prolapse: two randomised controlled trials within a comprehensive cohort study - results from the PROSPECT Study	Health technology assessment (Winchester, England)	Wrong population
Gluppe, S. L. and Hilde, G. and Tennfjord, M. K. and Engh, M. E. and BÃ¸, K.	2018	Effect of a Postpartum Training Program on the Prevalence of Diastasis Recti Abdominis in Postpartum Primiparous Women: a Randomized Controlled Trial	Physical therapy	Wrong population
Glynne-Jones, R. and Counsell, N. and Quirke, P. and Mortensen, N. and Maraveyas, A. and Meadows, H. M. and Ledermann, J. and Sebag-Montefiore, D.	2014	Chronicle: results of a randomised phase III trial in locally advanced rectal cancer after neoadjuvant chemoradiation randomising postoperative adjuvant capecitabine plus oxaliplatin (XELOX) versus control	Annals of oncology : official journal of the european society for medical oncology	Wrong population
Godai, K. and Hasegawa-Moriyama, M. and Matsunaga, A. and Kanmura, Y.	2018	Phenylephrine does not improve oxygenation during one-lung ventilation: a randomized, double-blind, cross-over study	PloS one	Wrong population
Goepel, M.	2003	Therapy of mixed urinary incontinence	Der Urologe. Ausg. A	Wrong population
Goepel, Mark and Kirschner-Hermanns, Ruth and Welz-Barth, Annette and Steinwachs, Klaus-Christian and RÃ¼bben, Herbert	2010	Urinary incontinence in the elderly: part 3 of a series of articles on incontinence	Deutsches Arzteblatt international	Wrong population
Goetsch, M. F. and Lim, J. Y. and Caughey, A. B.	2014	Locating pain in breast cancer survivors experiencing dyspareunia: A randomized controlled trial	Obstetrics and Gynecology	Wrong population
Golay, A. and Guitard, C. and Hoyer, M. and Logan, J. O. and Brunel, P. C.	2004	Assessment of postprandial glucose: Relationship between a standardised continental breakfast and the oral glucose tolerance test	British Journal of Diabetes and Vascular Disease	Wrong population
Goldfischer, E. R. and Sand, P. K. and Thomas, H. and Peters-Gee, J.	2015	Efficacy and safety of oxybutynin topical gel 3% in patients with urgency and/or mixed urinary incontinence: A randomized, double-blind, placebo-controlled study	Neurourology and Urodynamics	Wrong population
Goldman, H. B. and Oelke, M. and Kaplan, S. A. and Kitta, T. and Russell, D. and Carlsson, M. and Arumi, D. and Mangan, E. and Ntanios, F.	2019	Do patient characteristics predict which patients with overactive bladder benefit from a higher fesoterodine dose?	International urogynecology journal	Wrong population
Goldstein, Steven R. and Nanavati, Nayan	2002	Adverse events that are associated with the selective estrogen receptor modulator levormeloxifene in an aborted phase III osteoporosis treatment study	American Journal of Obstetrics & Gynecology	Wrong population
Goldstein, S. R. and Neven, P. and Cummings, S. and Colgan, T. and Runowicz, C. D. and Krpan, D. and Proulx, J. and Johnson, M. and Thompson, D. and Thompson, J. and Sriram, U. and Goldstein, Steven R. and Neven, Patrick and Cummings, Steven and Colgan, Terence and Runowicz, Carolyn D. and Krpan, Dalibor and Proulx, James and Johnson, Margot and Thompson, David	2011	Postmenopausal Evaluation and Risk Reduction With Lasofoxifene (PEARL) trial: 5-year gynecological outcomes	Menopause (10723714)	Wrong population
Goldstein, S. R. and Neven, P. and Zhou, L. and Taylor, Y. L. and Ciaccia, A. V. and Plouffe, L., Jr. and Goldstein, S. R. and Neven, P. and Zhou, L. and Taylor, Y. L. and Ciaccia, A. V. and Plouffe, L.	2001	Raloxifene effect on frequency of surgery for pelvic floor relaxation	Obstetrics & Gynecology	Wrong population
Golmakani, N. and Khadem, N. and Arabipoor, A. and Kerigh, B. F. and Esmaily, H.	2014	Behavioral intervention program versus vaginal cones on stress urinary incontinence and related Quality of Life: A randomized clinical trial	Oman Medical Journal	Wrong population
Golsteijn, Rianne H. J. and Peels, Denise A. and Evers, Silvia M. A. A. and Bolman, Catherine and Mudde, Aart N. and de Vries, Hein and Lechner, Lilian	2014	Cost-effectiveness and cost-utility of a web-based or print-delivered tailored intervention to promote physical activity among adults aged over fifty: An economic evaluation of the Active Plus intervention	The International Journal of Behavioral Nutrition and Physical Activity	Wrong population
Gomes, C. S. and Pedriali, F. R. and Urbano, M. R. and Moreira, E. H. and Averbeck, M. A. and Almeida, S. H. M.	2018	The effects of Pilates method on pelvic floor muscle strength in patients with post-prostatectomy urinary incontinence: A randomized clinical trial	Neurourology and Urodynamics	Wrong population
Gong, Y. and Zhao, L. and Wang, L. and Wang, F.	2017	The effect of clamping the indwelling urinary catheter before removal in cervical cancer patients after radical hysterectomy	Journal of clinical nursing	Wrong population
GÃ¶nÃ¼llÃ¼, N. N. and DÃ¼lger, M. and Utkan, N. Z. and CantÃ¼rk, N. Z. and Alponat, A.	1999	Prevention of postherniorrhaphy urinary retention with prazosin	American surgeon	Wrong population
Gonzalez-Padilla, D. A. and Gonzalez-Diaz, A. and Garcia-Gomez, B. and Villacampa-Auba, F. and Miranda-Utrera, N. and Rodriguez-Antolin, A. and Guerrero-Ramos, F.	2019	Cystoscopy Real-Time Self-Visualization and Its Impact in Patient's Pain Perception	Journal of Endourology	Wrong population
Goode, P. and Markland, A. and Barnacastle, S. and Wright, M. K. and Redden, D. and Echt, K. and Colli, J. and Burgio, K.	2017	Perioperative home telehealth program for post-prostatectomy incontinence	Neurourology and urodynamics	Wrong population
Goode, Patricia S.	2004	Behavioral and drug therapy for urinary incontinence	Urology	Wrong population
Goode, P. S. and Burgio, K. L.	1997	Pharmacologic treatment of lower urinary tract dysfunction in geriatric patients	The American journal of the medical sciences	Wrong population
Goode, P. S. and Burgio, K. L. and Johnson, T. M., 2nd and Clay, O. J. and Roth, D. L. and Markland, A. D. and Burkhardt, J. H. and Issa, M. M. and Lloyd, L. K. and Goode, Patricia S. and Burgio, Kathryn L. and Johnson, Theodore M., 2nd and Clay, Olivio J. and Roth, David L. and Markland, Alayne D. and Burkhardt, Jeffrey H. and Issa, Muta M. and Lloyd, L. Keith	2011	Behavioral therapy with or without biofeedback and pelvic floor electrical stimulation for persistent postprostatectomy incontinence: a randomized controlled trial	JAMA: Journal of the American Medical Association	Wrong population
Goode, P. S. and Burgio, K. L. and Locher, J. L. and Roth, D. L. and Umlauf, M. G. and Richter, H. E. and Varner, R. E. and Lloyd, L. K.	2003	Effect of Behavioral Training with or Without Pelvic Floor Electrical Stimulation on Stress Incontinence in Women: A Randomized Controlled Trial	Journal of the American Medical Association	Wrong population
Goode, P. S. and Burgio, K. L. and Locher, J. L. and Umlauf, M. G. and Lloyd, L. K. and Roth, D. L.	2002	Urodynamic changes associated with behavioral and drug treatment of urge incontinence in older women	Journal of the American Geriatrics Society	Wrong population
Goode, Patricia S. and Fitzgerald, Mary P. and Richter, Holly E. and Whitehead, William E. and Nygaard, Ingrid and Wren, Patricia A. and Zyczynski, Halina M. and Cundiff, Geoffrey and Menefee, Shawn and Senka, Judith M. and Gao, Xin and Weber, Anne M.	2008	Enhancing participation of older women in surgical trials	Journal of the American College of Surgeons	Wrong population
Goossens, Maria E. and Buntinx, Frank and Joniau, Steven and Ackaert, Koen and Ameye, Filip and Billiet, Ignace and Braeckman, Johan and Breugelmans, Alex and Darras, Jochen and Dilen, Kurt and Goeman, Lieven and Kellen, Eliane and Tombal, Bertrand and Van Bruwaene, Siska and Van Cleyenbreuge, Ben and Van der Aa, Frank and Vekemans, Kris and Van Poppel, Hendrik and Zeegers, Maurice P.	2012	Designing the selenium and bladder cancer trial (SELEBLAT), a phase lll randomized chemoprevention study with selenium on recurrence of bladder cancer in Belgium	BMC urology	Wrong population
Goossens, Maria E. and Zeegers, Maurice P. and van Poppel, Hendrik and Joniau, Steven and Ackaert, Koen and Ameye, Filip and Billiet, Ignace and Braeckman, Johan and Breugelmans, Alex and Darras, Jochen and Dilen, Kurt and Goeman, Lieven and Tombal, Bertrand and Van Bruwaene, Siska and Van Cleyenbreugel, Ben and Van der Aa, Frank and Vekemans, Kris and Buntinx, Frank	2016	Phase III randomised chemoprevention study with selenium on the recurrence of non-invasive urothelial carcinoma. The SELEnium and BLAdder cancer Trial	European journal of cancer (Oxford, England : 1990)	Wrong population
Gopalakrishnan, Murali and Shieh, Char-Chang	2004	Potassium channel subtypes as molecular targets for overactive bladder and other urological disorders	Expert opinion on therapeutic targets	Wrong population
Gopinath, D. and Smith, A. R. B. and Holland, C. and Reid, F. M.	2013	Why don't women participate? A qualitative study on non-participation in a surgical randomised controlled trial	International urogynecology journal	Wrong population
Göransson C., Larsson I. and Carlsson I.M.	2023	Art of connectedness: Value‐creating care for older persons provided with toileting assistance and containment strategies—A critical interpretive synthesis	Journal of clinical nursing 2023 Vol. 32 Issue 9-10 Pages 1806-1820	Wrong outcome
Gorman, R.	1995	Expert system for management of urinary incontinence in women	Proceedings / the ... Annual Symposium on Computer Application [sic] in Medical Care. Symposium on Computer Applications in Medical Care	Wrong population
Gotoh, M. and Kamihira, O. and Kinukawa, T. and Ono, Y. and Ohshima, S. and Origasa, H.	2005	Comparison of tamsulosin and naftopidil for efficacy and safety in the treatment of benign prostatic hyperplasia: A randomized controlled trial	BJU International	Wrong population
Gotoh, M. and Suzuki, H. and Okubo, K.	2011	Delay of onset of symptoms of Japanese cedar pollinosis by treatment with a leukotriene receptor antagonist	Allergology International	Wrong population
Gotoh, Momokazu and Yokoyama, Osamu and Nishizawa, Osamu	2011	Propiverine hydrochloride in Japanese patients with overactive bladder: a randomized, double-blind, placebo-controlled trial	International journal of urology : official journal of the Japanese Urological Association	Wrong population
Gotoh D., Torimoto K., Onishi K., Morizawa Y., Hori S., Nakai Y, et al.	2023	Utility of a penile compression device for the quality of life in male patients with urinary incontinence after prostatectomy (the MORE study): a randomized prospective study	BMC research notes 2023 Vol. 16 Issue 1 Pages 277	Wrong intervention
Gottsch, H. P. and Yang, C. C. and Berger, R. E.	2011	A pilot study of botulinum toxin A for male chronic pelvic pain syndrome	Scandinavian Journal of Urology and Nephrology	Wrong population
Gourcerol, G. and Maltete, D. and Chastan, N. and Welter, M. L. and Leroi, A. M. and Derrey, S.	2019	Does Bilateral Deep Brain Stimulation of the Subthalamic Nucleus Modify Ano-Rectal Motility in Parkinson's Disease? Results of a Randomized Cross-Over Study	Neuromodulation	Wrong population
Gozes I., Shapira G., Lobyntseva A. and Shomron N.	2023	Unexpected gender differences in progressive supranuclear palsy reveal efficacy for davunetide in women	Translational psychiatry 2023 Vol. 13 Issue 1 Pages 319	Wrong population
Graf, W. and Mellgren, A. and Matzel, K. E. and Hull, T. and Johansson, C. and Bernstein, M. and Graf, Wilhelm and Mellgren, Anders and Matzel, Klaus E. and Hull, Tracy and Johansson, Claes and Bernstein, Mitch	2011	Efficacy of dextranomer in stabilised hyaluronic acid for treatment of faecal incontinence: a randomised, sham-controlled trial	Lancet	Wrong population
Grahn, Sarah W. and Lowry, Ann C. and Osborne, Marc C. and Melton, Genevieve B. and Gaertner, Wolfgang B. and Vogler, Sarah A. and Madoff, Robert D. and Kwaan, Mary R.	2019	System-Wide Improvement for Transitions After Ileostomy Surgery: Can Intensive Monitoring of Protocol Compliance Decrease Readmissions? A Randomized Trial	Diseases of the colon and rectum	Wrong population
Green, D. and Lawler, M. and Rosen, M. and Bloom, S. and Duerden, M. and Turba, R. and Kern, H. and Kirschner, K. and Ronin, D.	1996	Recombinant human erythropoietin: effect on the functional performance of anemic orthopedic patients	Archives of physical medicine and rehabilitation	Wrong population
Green, J. R. B. and Gibson, J. A. and Kerr, G. D. and Swarbrick, E. T. and Lobo, A. J. and Holdsworth, C. D. and Crowe, J. P. and Schofield, K. J. and Taylor, M. D.	1998	Maintenance of remission of ulcerative colitis: A comparison between balsalazide 3 g daily and mesalazine 1.2 g daily over 12 months	Alimentary Pharmacology and Therapeutics	Wrong population
Green, S. A. and Alon, A. and Ianus, J. and McNaughton, K. S. and Tozzi, C. A. and Reiss, T. F.	2006	Efficacy and Safety of a Neurokinin-1 Receptor Antagonist in Postmenopausal Women With Overactive Bladder With Urge Urinary Incontinence	Journal of Urology	Wrong population
Greendale, G. A. and Petersen, L. and Zibecchi, L. and Ganz, P. A.	2001	Factors related to sexual function in postmenopausal women with a history of breast cancer	Menopause (New York, N.Y.)	Wrong population
Greenspan, S. L. and Resnick, N. M. and Parker, R. A.	2005	The effect of hormone replacement on physical performance in community-dwelling elderly women	American journal of medicine	Wrong population
Grenabo, Lars and Herschorn, Sender and Kaplan, Steven A. and Cardozo, Linda and Scholfield, David and Arumi, Daniel and Carlsson, Martin and Chapman, Douglass and Ntanios, Fady	2017	Characteristics of antimuscarinic responders versus suboptimal responders in a randomized clinical trial of patients with overactive bladder symptoms	Current Medical Research & Opinion	Wrong population
Gribble, M. J. and Puterman, M. L.	1993	Prophylaxis of urinary tract infection in persons with recent spinal cord injury: a prospective, randomized, double-blind, placebo-controlled study of trimethoprim-sulfamethoxazole	The American journal of medicine	Wrong population
Griebling, T. and Campbell, N. and Mangel, J. and Staskin, D. and Herschorn, S. and Elsouda, D. and Schermer, C.	2019	Effect of mirabegron on cognitive function in elderly patients with overactive bladder: results from a phase 4 placebo-controlled study (PILLAR)	Journal of the american geriatrics society	Wrong population
Griebling, T. L.	2011	A controlled trial of an intervention to improve urinary and fecal incontinence and constipation: editorial comment	Journal of urology	Wrong population
Griebling, T. L.	2012	Re: Efficacy of oral extended-release oxybutynin in cognitively impaired older nursing home residents with urge urinary incontinence: A randomized placebo-controlled trial	Journal of Urology	Wrong intervention
Griebling, T. L.	2013	Re: recovery of overall exercise ability, quality of life, and continence after 12-week combined exercise intervention in elderly patients who underwent radical prostatectomy: a randomized controlled study	Journal of urology	Wrong population
Griebling, T. L.	2013	Re: efficacy of an improved absorbent pad on incontinence-associated dermatitis in older women: cluster randomized controlled trial: editorial comment	Journal of urology	Wrong population
Griebling, T. L.	2014	Re: randomised, Multicentre, Placebo-Controlled, Double-blind crossover study investigating the effect of solifenacin and oxybutynin in elderly people with mild cognitive impairment: the senior study: editorial comment	Journal of urology	Wrong population
Griebling, Tomas L.	2016	Re: A Randomized, Controlled Trial of Effectiveness and Safety of Management of OAB Symptoms in Elderly Men and Women with Standard-Dosed Combination of Solifenacin and Mirabegron	The Journal of urology	Wrong population
Griebling, T. L.	2019	Re: ultrasound-Assisted Prompted Voiding Care for Managing Urinary Incontinence in Nursing Homes: a Randomized Clinical Trial	Journal of urology	Wrong publication type
Griebling, T. L. and Diokno, A. and Newman, D. and Burgio, K. and Low, L. and Maddens, M. and Subak, L. and Goode, P. and Sampselle, C. and Robinson, A. and et al.	2018	Training fidelity and quality control in clinical behavioral research for urinary incontinence: the gladiolus trial	Neurourology and urodynamics	Wrong population
Griebling, T. L. and Kraus, S. R. and Richter, H. E. and Glasser, D. B. and Carlsson, M. and Griebling, T. L. and Kraus, S. R. and Richter, H. E. and Glasser, D. B. and Carlsson, M.	2009	Tolterodine extended release is well tolerated in older subjects	International Journal of Clinical Practice	Wrong population
Griffiths, F. and Pepper, J. and JÃ¸rstad-Stein, E. C. and Smith, J. F. and Hill, L. and Lamb, S. S.	2009	Group versus individual sessions delivered by a physiotherapist for female urinary incontinence: an interview study with women attending group sessions nested within a randomised controlled trial	BMC women's health	Wrong population
Grimes, Cara L. and Antosh, Danielle D. and Oliphant, Sallie and Yurteri-Kaplan, Ladin and Kim-Fine, Shunaha and Melamud, Gabriel and Heisler, Christine and Chung, Doreen E.	2020	Correlation of Electronic (Web-Based and Smartphone) Administration of Measures of Pelvic Floor Dysfunction: A Randomized Controlled Trial	Female pelvic medicine & reconstructive surgery	Wrong population
Grinspoon, Steven K. and Douglas, Pamela S. and Hoffmann, Udo and Ribaudo, Heather J.	2020	Leveraging a Landmark Trial of Primary Cardiovascular Disease Prevention in Human Immunodeficiency Virus: Introduction From the REPRIEVE Coprincipal Investigators	The Journal of infectious diseases	Wrong population
Grivas, P. D. and Daignault, S. and Tagawa, S. T. and Nanus, D. M. and Stadler, W. M. and Dreicer, R. and Kohli, M. and Petrylak, D. P. and Vaughn, D. J. and Bylow, K. A. and et al.	2014	Double-blind, randomized, phase 2 trial of maintenance sunitinib versus placebo after response to chemotherapy in patients with advanced urothelial carcinoma	Cancer	Wrong population
Grivas, Petros D. and Hussain, Maha and Hafez, Khaled and Daignault-Newton, Stephanie and Wood, David and Lee, Cheryl T. and Weizer, Alon and Montie, James E. and Hollenbeck, Brent and Montgomery, Jeffrey S. and Alva, Ajjai and Smith, David C.	2013	A phase II trial of neoadjuvant nab-paclitaxel, carboplatin, and gemcitabine (ACaG) in patients with locally advanced carcinoma of the bladder	Urology	Wrong population
Gromulska, L. and Supranowicz, P. and Wysocki, M. J.	2014	Responsiveness to the hospital patient needs in Poland	Roczniki Panstwowego Zakladu Higieny	Wrong population
Grossberg, G. and Irwin, P. and Satlin, A. and Mesenbrink, P. and Spiegel, R.	2004	Rivastigmine in Alzheimer disease: Efficacy over two years	American Journal of Geriatric Psychiatry	Wrong population
Grossi, F. S. and Ferretti, S. and Di Lena, S. and Crispino, M.	2006	A prospective randomized multicentric study comparing stented vs non-stented ureteroscopic lithotripsy	Archivio italiano di urologia, andrologia : organo ufficiale [di] societa italiana di ecografia urologica e nefrologica	Wrong population
Gruenwald, I. and Rosenberger, T. and Berger, K. and Fishbain, B.	2020	Assessment of bladder outlet obstruction in men: A new diagnostic model based on non-invasive urodynamic parameters	European Urology Open Science	Wrong population
Grundy, P. L. and Budd, D. W. and England, R.	1997	A randomized controlled trial evaluating the use of sterile water as an irrigation fluid during transurethral electrovaporization of the prostate	British journal of urology	Wrong population
Gu, Y. and Yu, C. and Miao, L. and Wang, L. and Xu, C. and Xue, W. and Du, J. and Yuan, H. and Dai, J. and Jin, G. and Hu, Z. and Ma, H. and Shen, H.	2016	Telomere length, genetic variants and risk of squamous cell carcinoma of the head and neck in Southeast Chinese	Scientific reports	Wrong population
Guazzoni, G. and Cestari, A. and Naspro, R. and Riva, M. and Centemero, A. and Zanoni, M. and Rigatti, L. and Rigatti, P.	2006	Intra- and peri-operative outcomes comparing radical retropubic and laparoscopic radical prostatectomy: results from a prospective, randomised, single-surgeon study	European urology	Wrong population
Guberti, M. and Botti, S. and Capuzzo, M. T. and Nardozi, S. and Fusco, A. and Cera, A. and Dugo, L. and Piredda, M. and De Marinis, M. G.	2021	Bovine colostrum applications in sick and healthy people: a systematic review	Nutrients	Wrong population
Gubrium, A. and Leckenby, D. and Harvey, M. W. and Marcus, B. H. and Rosal, M. C. and Chasan-Taber, L.	2019	Perspectives of health educators and interviewers in a randomized controlled trial of a postpartum diabetes prevention program for Latinas: a qualitative assessment	BMC health services research	Wrong population
Guerette, N. L. and Peterson, T. V. and Aguirre, O. A. and Vandrie, D. M. and Biller, D. H. and Davila, G. W. and Guerette, Nathan L. and Peterson, Thais V. and Aguirre, Oscar A. and Vandrie, Douglas M. and Biller, Daniel H. and Davila, G. Willy	2009	Anterior repair with or without collagen matrix reinforcement: a randomized controlled trial	Obstetrics & Gynecology	Wrong population
Guerette N., Molden S., Gopal M. and Kholi N.	2022	High Intensity Focused Electromagnetic Therapy vs. Pelvic Floor Therapy with Biofeedback for Treatment of Female Urinary Incontinence. A Multi-Center Randomized-Controlled Trial: 12-Month Analysis	International urogynecology journal 2022 Vol. 33 Pages S270‐S271	Wrong population
Guerrero, K. and Emery, S. and Wareham, K. and Ismail, S. and Watkins, A. and Lucas, M. and Guerrero, K. L. and Emery, S. J. and Wareham, K. and Ismail, S. and Watkins, A. and Lucas, M. G.	2010	A randomised controlled trial comparing TVT, Pelvicol and autologous fascial slings for the treatment of stress urinary incontinence in women	BJOG: An International Journal of Obstetrics & Gynaecology	Wrong population
Guerrero, K. and Watkins, A. and Emery, S. and Wareham, K. and Stephenson, T. and Logan, V. and Lucas, M.	2007	A randomised controlled trial comparing two autologous fascial sling techniques for the treatment of stress urinary incontinence in women: short, medium and long-term follow-up	International urogynecology journal and pelvic floor dysfunction	Wrong population
Guerrero-Ramos, F. and GonzÃ¡lez-Padilla, D. A. and GonzÃ¡lez-DÃ­az, A. and de la Rosa-Kehrmann, F. and RodrÃ­guez-AntolÃ­n, A. and Inman, B. A. and Villacampa-AubÃ¡, F.	2022	Recirculating hyperthermic intravesical chemotherapy with mitomycin C (HIVEC) versus BCG in high-risk non-muscle-invasive bladder cancer: results of the HIVEC-HR randomized clinical trial	World journal of urology	Wrong population
Guibert, R. and Rodda, M. and Barda, D.	2007	A randomised controlled trial of an IT technology medical device on urinary incontinence in a residential aged care facility...16th National Conference on Incontinence, Gold Coast, Queensland, 2007 (Abstract)	Australian and new zealand continence journal	Wrong intervention
Guihan, M. and Bombardier, C. H.	2012	Potentially modifiable risk factors among veterans with spinal cord injury hospitalized for severe pressure ulcers: A descriptive study	Journal of Spinal Cord Medicine	Wrong population
Guitard, P. and Sveistrup, H. and Fahim, A. and Leonard, C.	2013	Smart grab bars: a potential initiative to encourage bath grab bar use in community dwelling older adults	Assistive technology : the official journal of RESNA	Wrong population
Guitynavard, Fateme and Gooran, Shahram and Kasiri, Parvin and Gholipour, Farshad and Kazem Aghamir, Seyed Mohammad	2019	Effect of tamsulosin on lower urinary tract symptoms related to double-J ureteral stent: a randomised, double-blinded, placebo controlled trial	World Council of Enterostomal Therapists Journal	Wrong population
Gunderson, C. C. and Java, J. and Moore, K. N. and Walker, J. L.	2014	The impact of obesity on surgical staging, complications, and survival with uterine cancer: a Gynecologic Oncology Group LAP2 ancillary data study	Gynecologic oncology	Wrong population
Gunnarsson, A. K. and Gunningberg, L. and Larsson, S. and Jonsson, K. B.	2017	Cranberry juice concentrate does not significantly decrease the incidence of acquired bacteriuria in female hip fracture patients receiving urine catheter: a double-blind randomized trial	Clinical interventions in aging	Wrong population
Guo, Gai-Yan and Kang, Yong-Gang	2018	Effectiveness of neuromuscular electrical stimulation therapy in patients with urinary incontinence after stroke: A randomized sham controlled trial	Medicine	Wrong population
Guo, Z. F. and Liu, Y. and Hu, G. H. and Liu, H. and Xu, Y. F.	2014	Transcutaneous electrical nerve stimulation in the treatment of patients with poststroke urinary incontinence	Clinical interventions in aging	Wrong population
Gupta, Ankita and Cox, Carol and Dunivan, Gena C. and Gaskins, Jeremy T. and Rogers, Rebecca G. and Iglesia, Cheryl B. and Meriwether, Kate V.	2019	Desire for Continued Pessary Use Among Women of Hispanic and Non-Hispanic Ethnic Backgrounds for Pelvic Floor Disorders	Female pelvic medicine & reconstructive surgery	Wrong population
Gupta, Girish and Nayak, Chaturbhuja and Kumar, Arun and Sexena, Reteka	2018	Homoeopathic Treatment of Benign Prostatic Hyperplasia: A Case Series	Homoeopathic Links	Wrong population
Gupta, S. and Maheshwari, A. and Parab, P. and Mahantshetty, U. and Hawaldar, R. and Sastri Chopra, S. and Kerkar, R. and Engineer, R. and Tongaonkar, H. and Ghosh, J. and et al.	2018	Neoadjuvant Chemotherapy Followed by Radical Surgery Versus Concomitant Chemotherapy and Radiotherapy in Patients With Stage IB2, IIA, or IIB Squamous Cervical Cancer: a Randomized Controlled Trial	Journal of clinical oncology	Wrong population
Gupta, S. K. and Sathyan, G.	1999	Pharmacokinetics of an oral once-a-day controlled-release oxybutynin formulation compared with immediate-release oxybutynin	Journal of Clinical Pharmacology	Wrong population
Gupta, S. K. and Sathyan, G. and Lindemulder, E. A. and Ho, P. L. and Sheiner, L. B. and Aarons, L.	1999	Quantitative characterization of therapeutic index: application of mixed-effects modeling to evaluate oxybutynin dose-efficacy and dose-side effect relationships	Clinical pharmacology and therapeutics	Wrong population
Gureje, O. and Seedat, S. and Kola, L. and Appiah-Poku, J. and Othieno, C. and Harris, B. and Makanjuola, V. and Price, L. N. and Ayinde, O. O. and Esan, O.	2019	Partnership for mental health development in Sub-Saharan Africa (PaM-D): A collaborative initiative for research and capacity building	Epidemiology and Psychiatric Sciences	Wrong population
Gurina, N. A. and Frolova, E. V. and Degryse, J. M.	2011	A roadmap of aging in Russia: The prevalence of frailty in community-dwelling older adults in the St. Petersburg District-The "crystal" study	Journal of the American Geriatrics Society	Wrong population
Gustafson, C. and Henry, C. and Song, M. K.	2021	End-of-Life Preferences of Persons with Mild-to-Moderate Dementia (SCI937)	Journal of pain and symptom management	Wrong population
Gutman, Robert E. and Nosti, Patrick A. and Sokol, Andrew I. and Sokol, Eric R. and Peterson, Joanna L. and Wang, Hong and Iglesia, Cheryl B.	2013	Three-year outcomes of vaginal mesh for prolapse: a randomized controlled trial	Obstetrics and gynecology	Wrong population
Guzman-Negron, J. M. and Marks, B. K. and Pizarro-Berdichevsky, J. and Vasavada, S. P. and Goldman, H. B.	2018	Fluoro-urodynamic Image Interpretation Is Not Altered by Using Dilute Intravesical Contrast	Urology	Wrong population
Haab, F. and Braticevici, B. and Krivoborodov, G. and Palmas, M. and Zufferli Russo, M. and Pietra, C.	2014	Efficacy and safety of repeated dosing of netupitant, a neurokinin-1 receptor antagonist, in treating overactive bladder	Neurourology and urodynamics	Wrong population
Haab, F. and Stewart, L. and Dwyer, P.	2004	Darifenacin, an M3 selective receptor antagonist, is an effective and well-tolerated once-daily treatment for overactive bladder	European Urology	Wrong population
Haak M., Ivanoff S., Barenfeld E., Berge I. and Lood Q	2021	Research as an essentiality beyond one's own competence: an interview study on frail older people's view of research	Research involvement and engagement 2021 Vol. 7 Issue 1 Pages 91-91	Wrong study design
Habl, G. and Uhl, M. and Katayama, S. and Kessel, K. A. and Hatiboglu, G. and Hadaschik, B. and Edler, L. and Tichy, D. and Ellerbrock, M. and Haberer, T. and et al.	2016	Acute Toxicity and Quality of Life in Patients With Prostate Cancer Treated With Protons or Carbon Ions in a Prospective Randomized Phase II Study--The IPI Trial	International journal of radiation oncology, biology, physics	Wrong population
Haesler, Emily J.	2004	Effectiveness of strategies to manage sleep in residents of aged care facilities	JBI Library of Systematic Reviews	Wrong population
Hagen, S. and Bugge, C. and Dean, S. G. and Elders, A. and Hay-Smith, J. and Kilonzo, M. and McClurg, D. and Abdel-Fattah, M. and Agur, W. and Andreis, F. and et al.	2020	Basic versus biofeedback-mediated intensive pelvic floor muscle training for women with urinary incontinence: the OPAL RCT	Health technology assessment (Winchester, England)	Wrong population
Hagen, S. and Elders, A. and Henderson, L. and Kilonzo, M. and McClurg, D. and Hay-Smith, J. and Dean, S. and Booth, J. and Bugge, C.	2019	Effectiveness and cost-effectiveness of biofeedback-assisted pelvic floor muscle training for female urinary incontinence: a multicentre randomised controlled trial	Neurourology and urodynamics	Wrong population
Hagen, S. and Elders, A. and Stratton, S. and Sergenson, N. and Bugge, C. and Dean, S. and Hay-Smith, J. and Kilonzo, M. and Dimitrova, M. and Abdel-Fattah, M. and et al.	2020	Effectiveness of pelvic floor muscle training with and without electromyographic biofeedback for urinary incontinence in women: multicentre randomised controlled trial	BMJ (Clinical research ed.)	Wrong population
Hagen, S. and Glazener, C. and McClurg, D. and Macarthur, C. and Herbison, P. and Wilson, D. and Toozs-Hobson, P. and Bain, C. and Hay-Smith, J. and Collins, M. and et al.	2014	A multicentre randomised controlled trial of a pelvic floor muscle training intervention for the prevention of pelvic organ prolapse (PREVPROL)	Neurourology and urodynamics	Wrong population
Hagen, S. and McClurg, D. and Bugge, C. and Hay-Smith, J. and Dean, S. G. and Elders, A. and Glazener, C. and Abdel-Fattah, M. and Agur, W. I. and Booth, J. and et al.	2019	Effectiveness and cost-effectiveness of basic versus biofeedback-mediated intensive pelvic floor muscle training for female stress or mixed urinary incontinence: protocol for the OPAL randomised trial	BMJ open	Wrong population
Hagen, Suzanne and Sinclair, Lesley and Cross, Stephen	2010	Washout policies in long-term indwelling urinary catheterisation in adults	The Cochrane database of systematic reviews	Wrong population
Hagen, S. and Stark, D. and Glazener, C. and Dickson, S. and Barry, S. and Elders, A. and Frawley, H. and Galea, M. P. and Logan, J. and McDonald, A. and McPherson, G. and Moore, K. H. and Norrie, J. and Walker, A. and Wilson, D.	2014	Individualised pelvic floor muscle training in women with pelvic organ prolapse (POPPY): A multicentre randomized controlled trial	The Lancet	Wrong population
Hagen, Suzanne and Stark, Diane and Glazener, Cathryn and Sinclair, Lesley and Ramsay, Ian	2009	A randomized controlled trial of pelvic floor muscle training for stages I and II pelvic organ prolapse	International urogynecology journal and pelvic floor dysfunction	Wrong population
Hagenbach, U. and Luz, S. and Ghafoor, N. and Berger, J. M. and Grotenhermen, F. and Brenneisen, R. and MÃ¤der, M.	2007	The treatment of spasticity with Delta9-tetrahydrocannabinol in persons with spinal cord injury	Spinal cord	Wrong population
Haggag, R. and Farag, K. and Abu-Taleb, F. and Shamaa, S. and Zekri, A. R. and Elbolkainy, T. and Khaled, H.	2014	Low-dose versus standard-dose gemcitabine infusion and cisplatin for patients with advanced bladder cancer: a randomized phase II trial-an update	Medical oncology (Northwood, London, England)	Wrong population
Hagovska, Magdalena and Svihra, Jan	2020	Evaluation of duloxetine and innovative pelvic floor muscle training in women with stress urinary incontinence (DULOXING): Study protocol clinical trial (SPIRIT Compliant)	Medicine	Wrong population
Hagovska, M. and Svihra, J. and Breza, J. and Dubravicky, J. and Vargovcak, M.	2021	A randomized, intervention parallel multicentre study to evaluate duloxetine and innovative pelvic floor muscle training in women with uncomplicated stress urinary incontinence-the DULOXING study	International urogynecology journal	Wrong population
Hainsworth, P. J. and Bowers, E. J. and McArdle, F. J. and Robinson, E. and Christer, R. and Horgan, A. F. and McKnight, C. and Pridie, A.	2010	Randomised controlled trial of conventional V stapled day-case haemorrhoidectomy: physiological and functional outcomes with 1 year follow-up	Colorectal disease	Wrong population
Hakvoort, R. A. and Elberink, R. and Vollebregt, A. and Ploeg, T. and Emanuel, M. H.	2004	How long should urinary bladder catheterisation be continued after vaginal prolapse surgery? A randomised controlled trial comparing short term versus long term catheterisation after vaginal prolapse surgery	BJOG : an international journal of obstetrics and gynaecology	Wrong population
Halaska, M. and Maxova, K. and Sottner, O. and Svabik, K. and Mlcoch, M. and Kolarik, D. and Mala, I. and Krofta, L. and Halaska, M. J.	2012	A multicenter, randomized, prospective, controlled study comparing sacrospinous fixation and transvaginal mesh in the treatment of posthysterectomy vaginal vault prolapse	American Journal of Obstetrics & Gynecology	Wrong population
Halaska, M. and Ralph, G. and Wiedemann, A. and Primus, G. and Ballering-Bruhl, B. and Hofner, K. and Jonas, U.	2003	Controlled, double-blind, multicentre clinical trial to investigate long-term tolerability and efficacy of trospium chloride in patients with detrusor instability	World journal of urology	Wrong population
Halder, G. E. and White, A. B. and Brown, H. W. and Caldwell, L. and Giles, D. L. and Heisler, C. A. and Bilagi, D. and Rogers, R. G.	2020	A randomized control trial evaluating preoperative telephone calls on surgical preparedness in urogynecology	Female pelvic medicine & reconstructive surgery	Wrong population
Hamdy, F. C. and Donovan, J. L. and Lane, J. A. and Mason, M. and Metcalfe, C. and Holding, P. and Wade, J. and Noble, S. and Garfield, K. and Young, G. and et al.	2020	Active monitoring, radical prostatectomy and radical radiotherapy in PSA-detected clinically localised prostate cancer: the ProtecT three-arm RCT	Health technology assessment (Winchester, England)	Wrong population
Hamilton, K. and Bennett, N. C. and Purdie, G. and Herst, P. M.	2015	Standardized cranberry capsules for radiation cystitis in prostate cancer patients in New Zealand: a randomized double blinded, placebo controlled pilot study	Supportive care in cancer	Wrong population
Hamilton, L.	2000	Behaviour therapies reduced urinary incontinence in older adults who were homebound and cognitively intact [commentary on McDowell BJ, Engberg S, Sereika S, et al. Effectiveness of behavioral therapy to treat incontinence in homebound older adults. J AM GERIATR SOC 1999 Mar;47(3):309-18]	Evidence Based Nursing	Wrong publication type
Hamilton-Reeves, J. M. and Bechtel, M. D. and Hand, L. K. and Schleper, A. and Yankee, T. M. and Chalise, P. and Lee, E. K. and Mirza, M. and Wyre, H. and Griffin, J. and et al.	2016	Effects of Immunonutrition for Cystectomy on Immune Response and Infection Rates: a Pilot Randomized Controlled Clinical Trial	European urology	Wrong population
Hamilton-Reeves, J. M. and Stanley, A. and Bechtel, M. D. and Yankee, T. M. and Chalise, P. and Hand, L. K. and Lee, E. K. and Smelser, W. and Mirza, M. and Wyre, H. and et al.	2018	Perioperative Immunonutrition Modulates Inflammatory Response after Radical Cystectomy: results of a Pilot Randomized Controlled Clinical Trial	Journal of urology	Wrong population
Hampel, C. and Burger, M. and Buerger, K. and Nowak, C. and Betz, D. and Vogel, M.	2012	Effect of solifenacin on cognition in geriatric patients: results of the non-interventional study â€œvesicare in geriatric application: vegaâ€	Urology	Wrong population
Hamstra, Daniel A. and Mariados, Neil and Sylvester, John and Shah, Dhiren and Karsh, Lawrence and Hudes, Richard and Beyer, David and Kurtzman, Steven and Bogart, Jeffrey and Hsi, R. Alex and Kos, Michael and Ellis, Rodney and Logsdon, Mark and Zimberg, Shawn and Forsythe, Kevin and Zhang, Hong and Soffen, Edward and Francke, Patrick and Mantz, Constantine and Rossi, Peter	2017	Continued Benefit to Rectal Separation for Prostate Radiation Therapy: Final Results ofÂ aÂ Phase III Trial	International Journal of Radiation Oncology, Biology, Physics	Wrong population
Han, G. and Ko, S. J. and Oh, J. Y. and Park, J. W. and Kim, J.	2016	A randomized, double-blind, placebo-controlled trial of a traditional herbal formula, Yukmijihwang-tang in elderly subjects with xerostomia	Journal of Ethnopharmacology	Wrong population
Han, Kyungsun and Wang, Jinghwa and Seo, Jae-Gu and Kim, Hojun	2017	Efficacy of double-coated probiotics for irritable bowel syndrome: a randomized double-blind controlled trial	Journal of gastroenterology	Wrong population
Han, T. S. and Tajar, Abdelouahid and Lean, M. E. J.	2011	Obesity and weight management in the elderly	British medical bulletin	Wrong population
Han, X. and Gao, Y. and Wang, S. and Chen, Q.	2020	Effect of electroacupuncture on diabetic neurogenic bladder: A randomized controlled trial protocol	Medicine	Wrong population
Hansen, Anette B. and Olsen, Karsten S.	2015	The number of in-out catheterisations is reduced by mobilising the postoperative patient with bladder needs to the toilet in the recovery room: A randomised clinical trial	European Journal of Anaesthesiology (Cambridge University Press)	Wrong population
Hao, Wang and Russell, Lucille J. and Kelly, Kathleen M. and Wang, Steven and Thipphawong, John and Wang, Hao	2017	Fulranumab in patients with interstitial cystitis/bladder pain syndrome: observations from a randomized, double-blind, placebo-controlled study	BMC Urology	Wrong population
Haque, R. and Kabir, F. and Naher, K. and Cherry, N. and MacDonald, D. and Wagg, A. and Chowdhury, Z.	2020	Promoting and maintaining urinary continence: Follow-up from a cluster-randomized trial of elderly village women in Bangladesh	Neurourology and Urodynamics	Wrong population
Harari, D. and Norton, C. and Lockwood, L. and Swift, C. and Harari, Danielle and Norton, Christine and Lockwood, Linda and Swift, Cameron	2004	Treatment of constipation and fecal incontinence in stroke patients: randomized controlled trial	Stroke (00392499)	Wrong population
Hardy, B. G. and Shulman, K. I. and Zucchero, C.	1997	Gradual discontinuation of lithium augmentation in elderly patients with unipolar depression	Journal of Clinical Psychopharmacology	Wrong population
Hargreaves E., Baker K., Barry G., Harding C., Zhang Y., Kandala N.B., et al.	2022	Acupuncture for treating overactive bladder in adults	Cochrane Database of Systematic Reviews 2022 Issue 9	Wrong population
Harke, N. and Godes, M. and Habibzada, J. and Urbanova, K. and Wagner, C. and Zecha, H. and Addali, M. and Witt, J. H.	2017	Postoperative patient comfort in suprapubic drainage versus transurethral catheterization following robot-assisted radical prostatectomy: a prospective randomized clinical trial	World journal of urology	Wrong population
Harke, N. N. and Wagner, C. and Liakos, N. and Urbanova, K. and Addali, M. and Hadaschik, B. A. and Witt, J. H.	2021	Superior early and long-term continence following early micturition on day 2 after robot-assisted radical prostatectomy: a randomized prospective trial	World journal of urology	Wrong population
Harmanli, Ozgur H. and Okafor, Obi and Ayaz, Reyhan and Knee, Alexander	2009	Lidocaine jelly and plain aqueous gel for urethral straight catheterization and the Q-tip test: a randomized controlled trial	Obstetrics and gynecology	Wrong population
Harnod, T. and Yang, Y. C. and Chiu, L. T. and Wang, J. H. and Lin, S. Z. and Ding, D. C.	2021	Use of bladder antimuscarinics is associated with an increased risk of dementia: a retrospective population-based case-control study	Scientific reports	Wrong population
Harper, G. M.	2005	Managing urinary incontinence in older patients	Johns Hopkins Advanced Studies in Medicine	Wrong population
Harraz, A. M. and El-Shabrawy, M. and El-Nahas, A. R. and El-Kappany, H. and Osman, Y.	2019	Single Versus Maintenance Intravesical Chemotherapy for the Prevention of Bladder Recurrence after Radical Nephroureterectomy for Upper Tract Urothelial Carcinoma: a Randomized Clinical Trial	Clinical genitourinary cancer	Wrong population
Harriette, Scarpero and Peter, K. Sand and Con, J. Kelleher and Sandra, Berriman and Tamara, Bavendam and Martin, Carlsson	2011	Long-term safety, tolerability, and efficacy of fesoterodine treatment in men and women with overactive bladder symptoms	Current Medical Research & Opinion	Wrong population
Harris, O. A. and Muh, C. R. and Surles, M. C. and Pan, Y. and Rozycki, G. and Macleod, J. and Easley, K.	2009	Discrete cerebral hypothermia in the management of traumatic brain injury: a randomized controlled trial	Journal of neurosurgery	Wrong population
Harris, Patrick N. A. and Ben Zakour, Nouri L. and Roberts, Leah W. and Wailan, Alexander M. and Zowawi, Hosam M. and Tambyah, Paul A. and Lye, David C. and Jureen, Roland and Lee, Tau H. and Yin, Mo and Izharuddin, Ezlyn and Looke, David and Runnegar, Naomi and Rogers, Benjamin and Bhally, Hasan and Crowe, Amy and Schembri, Mark A. and Beatson, Scott A. and Paterson, David L.	2018	Whole genome analysis of cephalosporin-resistant Escherichia coli from bloodstream infections in Australia, New Zealand and Singapore: high prevalence of CMY-2 producers and ST131 carrying blaCTX-M-15 and blaCTX-M-27	The Journal of antimicrobial chemotherapy	Wrong population
Harsini, S. and Saprunoff, H. and Alden, T. and Mohammadi, B. and Wilson, D. and BÃ©nard, F.	2021	The Effects of Monosodium Glutamate on PSMA Radiotracer Uptake in Men with Recurrent Prostate Cancer: a Prospective, Randomized, Double-Blind, Placebo-Controlled Intraindividual Imaging Study	Journal of nuclear medicine	Wrong population
Harsten, A. and Kehlet, H. and Ljung, P. and Toksvig-Larsen, S.	2015	Total intravenous general anaesthesia vs. spinal anaesthesia for total hip arthroplasty: a randomised, controlled trial	Acta anaesthesiologica Scandinavica	Wrong population
Hart, D. and Bowling, A. and Ellis, M. and Silman, A.	1990	Locomotor disability in very elderly people: value of a programme for screening and provision of aids for daily living	BMJ (Clinical research ed.)	Wrong population
Hartigan, S. M. and Shah, A. and Hollingsworth, E. and Kowalik, C. and Goodridge, S. and Vasilevskis, E. and Simmons, S. and Kaufman, M. and Dmochowski, R. and Stuart Reynolds, W.	2019	Acute care events without long-term impact on urinary incontinence in a geriatric population	Neurourology and urodynamics	Wrong population
Hartman, E. A. R. and Groen, W. G. and Heltveit-Olsen, S. R. and Lindbaek, M. and Hoye, S. and Sundvall, P. D. and Gunnarsson, R. and Skoglund, I. and Snaebjornsson Arnljots, E. and Godycki-Cwirko, M. and et al.	2021	Multifaceted antibiotic stewardship intervention using a participatory-action-research approach to improve antibiotic prescribing for urinary tract infections in frail elderly (ImpresU): Study protocol for a European qualitative study followed by a pragmatic cluster randomised controlled trial	BMJ Open	Wrong population
Hartnett, N. M. and Saver, B. G.	2001	Is extended-release oxybutynin (Ditropan XL) or tolterodine (Detrol) more effective in the treatment of an overactive bladder?	Journal of Family Practice	Wrong population
Hasan, I. and Naqvi, S. F. and Khan, A. and Hasan, Y. and Uzairullah, M.	2020	A short scale trial to study and evaluate the safety and efficacy of a herbal composition; verona anti-bph capsule to treat benign prostatic hyperplasia in men older than 40 years of age	Current Traditional Medicine	Wrong population
Hashem, A. and Abol-Enein, H. and Laymon, M. and Abdellutif, M. M. and Ramez, M. and Taha, M. T. and El-Hefnawy, A. S. and Mosbah, A.	2021	A Randomized Trial to Examine the Utility of Mebeverine on the Early Return of Continence Following Orthotopic Bladder Substitution	Journal of urology	Wrong population
Hashim, H. and Abrams, P.	2008	How should patients with an overactive bladder manipulate their fluid intake?	BJU International	Wrong population
Hashim, H. and Malberg, L. and Graugaard-Jensen, C. and Abrams, P.	2009	Desmopressin, as a "designer-drug," in the treatment of overactive bladder syndrome	Neurourology and Urodynamics	Wrong population
Hashimura, T. and Shirahase, T. and Inoue, T. and Yamasaki, T. and Terada, N. and Ogura, K. and Arai, Y. and Hida, S. and Ueda, T.	2005	A randomized study of prophylactic intravesical instillation of pirarubicin (THP) prior to transurethral resection of superficial bladder cancer	Hinyokika kiyo. Acta urologica Japonica	Wrong population
Hass P.; Fischbach F.; Pech M.; Gawish A	2023	Feasibility of MRI targeted single fraction HDR brachytherapy for localized prostate carcinoma: ProFocAL-study.	Journal of Cancer Research and Clinical Oncology. 149(8) (pp 5397-5404),	Wrong population
Hatakeyama, Shingo and Narita, Shintaro and Okita, Kazutaka and Narita, Takuma and Iwamura, Hiromichi and Fujita, Naoki and Inokuchi, Junichi and Matsui, Yoshiyuki and Kitamura, Hiroshi and Ohyama, Chikara	2022	Management of bladder cancer in older patients	Japanese journal of clinical oncology	Wrong population
Hatiboglu, G. and SimpfendÃ¶rfer, T. and Uhlmann, L. and Bergero, M. A. and Macher-Goeppinger, S. and Pahernik, S. and Hadaschik, B. and Hohenfellner, M. and Teber, D.	2017	A prospective randomized controlled trial for assessment of perineal hydrodissection technique for nervesparing robot assisted radical prostatectomy	The international journal of medical robotics + computer assisted surgery : MRCAS	Wrong population
Hawks M., Clauson E., Hughes P., Lauters R. and Crawford P.	2023	Treatment of Insertional Achilles Tendinopathy Using Adjunct Electroacupuncture Therapy: a Randomized Controlled Trial	Medical acupuncture 2023 Vol. 35 Issue 2 Pages 76‐81	Wrong population
Hayder D. and Schnepp W.	2010	Experiencing and Managing Urinary Incontinence: A Qualitative Study	Western journal of nursing research 2010 Vol. 32 Issue 4 Pages 480	Wrong study design
Hay-Smith, E. J. C. and Ryan, K. and Dean, S.	2007	The silent, private exercise: experiences of pelvic floor muscle training in a sample of women with stress urinary incontinence	Physiotherapy	Wrong population
Hay-Smith, J.	2000	Pelvic floor re-education reduced incontinence at 1 year after radical prostatectomy...commentary on Van Kampen M, De Weerdt W, Van Poppel H, et al. Effect of pelvic-foor re-education on duration and degree of incontinence after radical prostatectomy: a randomised controlled trial. LANCET 2000 Ja...	ACP Journal Club	Wrong population
Hay-Smith, J. and Herderschee, R. and Herbison, P. and Roovers, J. and Heineman, M. J.	2011	Is the apparent effectiveness of biofeedback confounded by the effect of contact with a health care professional? Findings of a cochrane systematic review	Neurourology and urodynamics	Wrong population
Hays Weeks, CC., Moore, AA., Allison, M., Patrick, K., Bondi, MW., Nebeker, C., et al	2023	The Independent walking for Brain Health intervention for Older adults: Protocol for a Pilot Randomized Controlled Trial	JMIR Res Protoc 2023;12:e42980	Wrong population
Hayashi, H. and Kurata, T. and Takiguchi, Y. and Arai, M. and Takeda, K. and Akiyoshi, K. and Matsumoto, K. and Onoe, T. and Mukai, H. and Matsubara, N. and et al.	2019	Randomized Phase II Trial Comparing Site-Specific Treatment Based on Gene Expression Profiling With Carboplatin and Paclitaxel for Patients With Cancer of Unknown Primary Site	Journal of clinical oncology	Wrong population
Hayes, W. and O'Toole, J. and Thakkar, A. and Karantanis, E. and Moore, K. H.	2012	Randomized controlled trial: extracor-poreal magnetic innervation versus pelvic floor muscle training in women with stress urinary incontinence	International urogynecology journal and pelvic floor dysfunction	Wrong population
Hayward, Philip A. R. and Hare, David L. and Gordon, Ian and Matalanis, George and Buxton, Brian F.	2007	Which arterial conduit? Radial artery versus free right internal thoracic artery: six-year clinical results of a randomized controlled trial	The Annals of thoracic surgery	Wrong population
Healy, C. F. and Brannigan, A. E. and Connolly, E. M. and Eng, M. and O'Sullivan, M. J. and McNamara, D. A. and Cusack, C. and Deasy, J. M.	2006	The effects of low-frequency endo-anal electrical stimulation on faecal incontinence: a prospective study	International journal of colorectal disease	Wrong population
Hechelhammer, L. and MÃ¼llhaupt, G. and Mordasini, L. and Markart, S. and GÃ¼sewell, S. and Betschart, P. and Schmid, H. P. and Engeler, D. S. and Abt, D.	2019	Predictability and Inducibility of Detachment of Prostatic Central Gland Tissue after Prostatic Artery Embolization: post Hoc Analysis of a Randomized Controlled Trial	Journal of vascular and interventional radiology : JVIR	Wrong population
Hedrick, S. C. and Rothman, M. L. and Chapko, M. and Inui, T. S. and Kelly, J. R. and Ehreth, J.	1993	Overview and patient recruitment in the Adult Day Health Care Evaluation Study	Medical care	Wrong population
Heemsbergen, W. D. and Peeters, S. T. H. and Koper, P. C. M. and Hoogeman, M. S. and Lebesque, J. V.	2006	Acute and late gastrointestinal toxicity after radiotherapy in prostate cancer patients: Consequential late damage	International Journal of Radiation Oncology Biology Physics	Wrong population
Heerey, R. and Richardson, T. and Costello, A.	2016	The impact of a combined exercise intervention on persistent urinary incontinence after radical prostatectomy: a pilot randomised controlled trial	BJU international	Wrong population
Hegarty, Josephine and Beirne, Paul V. and Walsh, Ella and Comber, Harry and Fitzgerald, Tony and Wallace Kazer, Meredith	2010	Radical prostatectomy versus watchful waiting for prostate cancer	The Cochrane database of systematic reviews	Wrong population
Heidari, M. and Hosseinabadi, R. and Anbari, K. and Pournia, Y. and Tarverdian, A.	2014	Seidlitzia rosmarinus for lower urinary tract symptoms associated with benign prostatic hyperplasia: a pilot randomized controlled clinical trial	Complementary therapies in medicine	Wrong population
Heinemann, V. and von Weikersthal, L. F. and Decker, T. and Kiani, A. and Vehling-Kaiser, U. and Al-Batran, S. E. and Heintges, T. and LerchenmÃ¼ller, C. and Kahl, C. and Seipelt, G. and et al.	2014	FOLFIRI plus cetuximab versus FOLFIRI plus bevacizumab as first-line treatment for patients with metastatic colorectal cancer (FIRE-3): a randomised, open-label, phase 3 trial	The lancet. Oncology	Wrong population
Hellstrom, L. and Zubotikin, N. and Ekelund, P. and Larsson, M. E. and Milsom, I.	1994	Selecting the correct incontinence pad in nursing home patients by pad weighing	Archives of Gerontology and Geriatrics	Wrong population
Henderson, D. C. and Fan, X. and Sharma, B. and Copeland, P. M. and Borba, C. P. and Boxill, R. and Freudenreich, O. and Cather, C. and Eden Evins, A. and Goff, D. C.	2009	A double-blind, placebo-controlled trial of rosiglitazone for clozapine-induced glucose metabolism impairment in patients with Schizophrenia	Acta Psychiatrica Scandinavica	Wrong population
Hendrickson, Whitney K. and Amundsen, Cindy L. and Rahn, David D. and Meyer, Isuzu and Bradley, Megan S. and Smith, Ariana L. and Myers, Deborah L. and Jelovsek, J. Eric and Lukacz, Emily S.	2021	Comparison of 100 U With 200 U of Intradetrusor OnabotulinumToxinA for Nonneurogenic Urgency Incontinence	Female pelvic medicine & reconstructive surgery	Wrong population
Hendrix, Susan L. and Cochrane, Barbara B. and Nygaard, Ingrid E. and Handa, Victoria L. and Barnabei, Vanessa M. and Iglesia, Cheryl and Aragaki, Aaron and Naughton, Michelle J. and Wallace, Robert B. and McNeeley, S. Gene	2005	Effects of estrogen with and without progestin on urinary incontinence	JAMA	Wrong population
Henry, N. Lynn and MacVicar, Gary and Hussain, Maha	2005	Management of patients with muscle-invasive and metastatic bladder cancer	Oncology (Williston Park, N.Y.)	Wrong population
Herderschee, Roselien and Hay-Smith, E. C. Jean and Herbison, G. Peter and Roovers, Jan Paul and Heineman, Maas Jan	2013	Feedback or biofeedback to augment pelvic floor muscle training for urinary incontinence in women: shortened version of a Cochrane systematic review	Neurourology and urodynamics	Wrong population
Herling, Suzanne Forsyth and Greve, Ingrid E. and Vasilevskis, Eduard E. and Egerod, Ingrid and Bekker Mortensen, Camilla and MÃ¸ller, Ann Merete and Svenningsen, Helle and Thomsen, Thordis	2018	Interventions for preventing intensive care unit delirium in adults	The Cochrane database of systematic reviews	Wrong population
Herold, A. and Dietrich, J. and Aitchison, R.	2012	Intra-anal Iferanserin 10 mg BID for Hemorrhoid Disease: A Prospective, Randomized, Double-Blind, Placebo-Controlled Trial	Clinical Therapeutics	Wrong population
Herr, H. W.	2015	Randomized trial of narrow-band versus white-light cystoscopy for restaging (second-look) transurethral resection of bladder tumors	European urology	Wrong population
Herr, Harry W. and Faulkner, James R. and Grossman, H. Barton and Natale, Ronald B. and deVere White, Ralph and Sarosdy, Michael F. and Crawford, E. David	2004	Surgical factors influence bladder cancer outcomes: a cooperative group report	Journal of clinical oncology : official journal of the American Society of Clinical Oncology	Wrong population
Herrinton L.J., Lo K., Alavi M., Alexeeff S.E., Butler K. M., Chang C., et al	2023	Effectiveness of Bundled Hyperpolypharmacy Deprescribing Compared With Usual Care Among Older Adults: a Randomized Clinical Trial	JAMA network open 2023 Vol. 6 Issue 7 Pages e2322505	Wrong intervention
Herrlinger, U. and Tzaridis, T. and Mack, F. and Steinbach, J. P. and Schlegel, U. and Sabel, M. and Hau, P. and Kortmann, R. D. and Krex, D. and Grauer, O. and et al.	2019	Lomustine-temozolomide combination therapy versus standard temozolomide therapy in patients with newly diagnosed glioblastoma with methylated MGMT promoter (CeTeG/NOA-09): a randomised, open-label, phase 3 trial	Lancet (london, england)	Wrong population
Herschorn, Sender and Barkin, Jack and Castro-Diaz, David and Frankel, Jeffrey M. and Espuna-Pons, Montserrat and Gousse, Angelo E. and StÃ¶lzel, Matthias and Martin, Nancy and Gunther, Adrie and Van Kerrebroeck, Philip	2013	A Phase III, Randomized, Double-blind, Parallel-group, Placebo-controlled, Multicentre Study to Assess the Efficacy and Safety of the [beta]3 Adrenoceptor Agonist, Mirabegron, in Patients With Symptoms of Overactive Bladder	Urology	Wrong population
Herschorn, S. and Chapple, C. R. and Abrams, P. and Arlandis, S. and Mitcheson, D. and Lee, K. S. and Ridder, A. and Stoelzel, M. and Paireddy, A. and van Maanen, R. and et al.	2017	Efficacy and safety of combinations of mirabegron and solifenacin compared with monotherapy and placebo in patients with overactive bladder (SYNERGY study)	BJU international	Wrong population
Herschorn, S. and Kaplan, S. A. and Sun, F. and Ntanios, F.	2014	Do patient characteristics predict responsiveness to treatment of overactive bladder with antimuscarinic agents?	Urology	Wrong population
Herschorn, Sender and McVary, Kevin T. and Cambronero Santos, Javier and Foley, Steve and Kristy, Rita M. and Choudhury, Nurul and Hairston, John and Kaplan, Steven A.	2021	Mirabegron Vs Placebo Add-on Therapy in Men With Overactive Bladder Symptoms Receiving Tamsulosin for Underlying Benign Prostatic Hyperplasia: A Safety Analysis From the Randomized, Phase 4 PLUS Study	Urology	Wrong population
Herschorn, S. and Pommerville, P. and Stothers, L. and Egerdie, B. and Gajewski, J. and Carlson, K. and Radomski, S. and Drutz, H. and Schulz, J. and Barkin, J. and Hirshberg, E. and Corcos, J.	2011	Tolerability of solifenacin and oxybutynin immediate release in older (>65 years) and younger (65 years) patients with overactive bladder: sub-analysis from a Canadian, randomized, double-blind study	Current Medical Research & Opinion	Wrong population
Herschorn, Sender and Staskin, David and Schermer, Carol R. and Kristy, Rita M. and Wagg, Adrian	2020	Safety and Tolerability Results from the PILLAR Study: A Phase IV, Double-Blind, Randomized, Placebo-Controlled Study of Mirabegron in Patientsâ€‰â‰¥â€‰65Â years with Overactive Bladder-Wet	Drugs & Aging	Wrong population
Herschorn, Sender and Staskin, David and Tu, Le Mai and Fialkov, Jonathan and Walsh, Terry and Gooch, Katherine and Schermer, Carol R.	2018	Patient-reported outcomes in patients with overactive bladder treated with mirabegron and tolterodine in a prospective, double-blind, randomized, two-period crossover, multicenter study (PREFER)	Health & Quality of Life Outcomes	Wrong population
Herschorn, Sender and Swift, Steven and Guan, Zhonghong and Carlsson, Martin and Morrow, Jon D. and Brodsky, Marina and Gong, Jason	2010	Comparison of fesoterodine and tolterodine extended release for the treatment of overactive bladder: a head-to-head placebo-controlled trial	BJU international	Wrong population
Herschorn S.; Tarcan T.; Jiang Y.-H.; Chung E.; Abdul Hadi F.; Steup A.; Sumarsono B	2024	Safety and efficacy of an alpha<inf>1</inf>-blocker plus mirabegron compared with an alpha<inf>1</inf>-blocker plus antimuscarinic in men with lower urinary tract symptoms secondary to benign prostatic hyperplasia and overactive bladder: a systematic review and network meta-analysis.	Neurourology and Urodynamics. (no pagination),	Wrong intervention
Hershkovitz, A. and Manevitz, D. and Beloosesky, Y. and Gillon, G. and Brill, S.	2003	Medical treatment for urinary retention in rehabilitating elderly women: is it necessary?	Aging clinical and experimental research	Wrong population
Hertle, L. and van Ophoven, A.	2010	Long-term results of amitriptyline treatment for interstitial cystitis	Aktuelle Urologie	Wrong population
Hesham H.; Orejuela F.; Rood K.M.; Turrentine M.; Casey B.; Khandelwal M. et al	2024	Effect of an Intrapartum Pelvic Dilator Device on Levator Ani MuscleAvulsion During Primiparous Vaginal Delivery: A Pilot Randomized Controlled Trial.	International Urogynecology Journal. (no pagination),	Wrong population
Hess, M. J. and Hess, P. E. and Sullivan, M. R. and Nee, M. and Yalla, S. V.	2008	Evaluation of cranberry tablets for the prevention of urinary tract infections in spinal cord injured patients with neurogenic bladder	Spinal cord	Wrong population
Hess, R. and Huang, A. J. and Richter, H. E. and Ghetti, C. C. and Sung, V. W. and Barrett-Connor, E. and Gregory, W. T. and Pinkerton, J. V. and Bradley, C. S. and Kraus, S. R. and et al.	2013	Long-term efficacy and safety of questionnaire-based initiation of urgency urinary incontinence treatment	American journal of obstetrics and gynecology	Wrong population
Hetou, K. and Halstuch, D. and Lavi, A. and Nair, S. M. and Gan, A. M. L. and Huynh, M. J. and Izawa, J. and Chin, J. L. and Power, N. E.	2021	A Randomized Controlled Trial of a Modified Cystoscopy Technique using the Peak-End Rule in order to Improve Pain and Anxiety	Urology	Wrong population
Heydenreich, M. and Puta, C. and Gabriel, H. H. and Dietze, A. and Wright, P. and Zermann, D. H.	2020	Does trunk muscle training with an oscillating rod improve urinary incontinence after radical prostatectomy? A prospective randomized controlled trial	Clinical rehabilitation	Wrong population
Heymen, S. and Palsson, O. and Simren, M. and Whitehead, W. E.	2017	Patient preferences for endpoints in fecal incontinence treatment studies	Neurogastroenterology and motility : the official journal of the European Gastrointestinal Motility Society	Wrong population
Hickman, L. and Ferrando, C. and Goldman, H. and Propst, K. and Paraiso, M. F.	2020	Same-day discharge should be implemented after minimally invasive sacrocolpopexy	Neurourology and urodynamics	Wrong population
Higashikawa, F. and Noda, M. and Awaya, T. and Tanaka, T. and Sugiyama, M.	2013	5-aminolevulinic acid, a precursor of heme, reduces both fasting and postprandial glucose levels in mildly hyperglycemic subjects	Nutrition (Burbank, Los Angeles County, Calif.)	Wrong population
Hilde, G. and StÃ¦r-Jensen, J. and Siafarikas, F. and EllstrÃ¶m Engh, M. and BÃ¸, K.	2013	Postpartum pelvic floor muscle training and urinary incontinence: a randomized controlled trial	Obstetrics and gynecology	Wrong population
Hill, S. and Khullar, V. and Wyndaele, J. J. and Lheritier, K.	2006	Dose response with darifenacin, a novel once-daily M3 selective receptor antagonist for the treatment of overactive bladder: results of a fixed dose study	International urogynecology journal and pelvic floor dysfunction	Wrong population
Hiltunen, Reijo and Nieminen, Kari and Takala, Teuvo and Heiskanen, Eila and Merikari, Mauri and Niemi, Kirsti and Heinonen, Pentti K.	2007	Low-weight polypropylene mesh for anterior vaginal wall prolapse: a randomized controlled trial	Obstetrics and gynecology	Wrong population
Hines, S. H. and Seng, J. S. and Messer, K. L. and Raghunathan, T. E. and Diokno, A. C. and Sampselle, C. M.	2007	Adherence to a behavioral program to prevent incontinence	Western Journal of Nursing Research	Wrong population
Hirakawa, Tomoe and Suzuki, Shigeyuki and Kato, Kumiko and Gotoh, Momokazu and Yoshikawa, Yoko	2013	Randomized controlled trial of pelvic floor muscle training with or without biofeedback for urinary incontinence	International urogynecology journal	Wrong population
Hirao, Y. and Ozono, S. and Momose, H. and Okajima, E. and Hiramatsu, T. and Yoshida, K. and Fukushima, S. and Ohashi, Y.	1994	Prospective randomized study of prophylaxis of superficial bladder cancer with epirubicin: the role of a central pathology laboratory	Cancer chemotherapy and pharmacology, supplement	Wrong population
Hirschl, M. M. and Herkner, H. and Bur, A. and WoisetschlÃ¤ger, C. and Gamper, G. and Frossard, M. and Laggner, A. N.	1998	Course of blood pressure within the first 12 h of hypertensive urgencies	Journal of hypertension	Wrong population
Hjuler, A. and Rasmussen, S. A. and Jensen, B. T. and Ryhammer, A. M.	2018	Evaluation of self instillation of chondroitine sulfate versus instillations given by a dedicated nurse in the treatment of patients suffering from bladder pain syndrome	Neurourology and urodynamics	Wrong population
Ho, C. H. and Chang, T. C. and Lin, H. H. and Liu, S. P. and Huang, K. H. and Yu, H. J.	2010	Solifenacin and tolterodine are equally effective in the treatment of overactive bladder symptoms	Journal of the Formosan Medical Association	Wrong population
Ho, K. S. and Tsang, C. and Seow-Choen, F. and Ho, Y. H. and Tang, C. L. and Heah, S. M. and Eu, K. W.	2001	Prospective randomised trial comparing ayurvedic cutting seton and fistulotomy for low fistula-in-ano	Techniques in coloproctology	Wrong population
Ho, M. W. and Wang, F. D. and Fung, C. P. and Liu, C. Y.	2001	Comparative study of ceftibuten and cefixime in the treatment of complicated urinary tract infections	Wei mian yu gan ran za zhi [Journal of microbiology, immunology, and infection]	Wrong population
Ho, Y. H. and Brown, S. and Heah, S. M. and Tsang, C. and Seow-Choen, F. and Eu, K. W. and Tang, C. L.	2002	Comparison of J-pouch and coloplasty pouch for low rectal cancers: a randomized, controlled trial investigating functional results and comparative anastomotic leak rates	Annals of surgery	Wrong population
Ho, Y. H. and Cheong, W. K. and Tsang, C. and Ho, J. and Eu, K. W. and Tang, C. L. and Seow-Choen, F.	2000	Stapled hemorrhoidectomy--cost and effectiveness. Randomized, controlled trial including incontinence scoring, anorectal manometry, and endoanal ultrasound assessments at up to three months	Diseases of the colon and rectum	Wrong population
Ho, Y. H. and Yu, S. and Ang, E. S. and Seow-Choen, F. and Sundram, F.	2002	Small colonic J-pouch improves colonic retention of liquids--randomized, controlled trial with scintigraphy	Diseases of the colon and rectum	Wrong population
Hodgkinson, B. and Evans, D. and Wood, J.	2003	Maintaining oral hydration in older adults: a systematic review	International Journal of Nursing Practice (Wiley-Blackwell)	Wrong population
Hodgkinson, Brent and Josephs, Kay and Leira, Eliza and Synnott, Robyn and Hegney, Delsey	2008	A systematic review of the effect of educational interventions for urinary and faecal incontinence by health care staff/carers/clients in aged care, on level of knowledge, frequency of incontinence episodes and hours spent on the management of incontinence episodes	JBI Library of Systematic Reviews	Wrong population
Hodgkinson, Brent and Nay, Rhonda	2005	Effectiveness of topical skin care provided in aged care facilities	JBI Library of Systematic Reviews	Wrong population
Hodgkinson, Brent and Nay, Rhonda and Wilson, Jacinda	2007	A systematic review of topical skin care in aged care facilities	Journal of clinical nursing	Wrong population
Hodgkinson, L.	2017	American Urological Association (AUA) - 112th Annual Meeting (May 12-16, 2017 - Boston, Massachusetts, USA)	Drugs of today (Barcelona, Spain : 1998)	Wrong population
Hodgson, N. A. and Gitlin, L. N. and Winter, L. and Czekanski, K.	2011	Undiagnosed illness and neuropsychiatric behaviors in community residing older adults with dementia	Alzheimer Disease and Associated Disorders	Wrong population
Hodl, M. and Halfens, R. J. G. and Lohrmann, C.	2019	Effectiveness of conservative urinary incontinence management among female nursing home residents-A cluster RCT	Archives of Gerontology and Geriatrics	INCLUDED
Hoeltl, W. and Hasun, R. and Albrecht, W. and Marberger, M.	1991	How effective is topical alpha-2b interferon in preventing recurrence of superficial bladder cancer?	British journal of urology	Wrong population
Hofbauer, J. and Preisinger, F. and NÃ¼rnberger, N.	1990	The value of physical therapy in genuine female stress incontinence	Zeitschrift fur Urologie und Nephrologie	Wrong population
Hoffman, K. E. and Voong, K. R. and Pugh, T. J. and Skinner, H. and Levy, L. B. and Takiar, V. and Choi, S. and Du, W. and Frank, S. J. and Johnson, J. and et al.	2014	Risk of late toxicity in men receiving dose-escalated hypofractionated intensity modulated prostate radiation therapy: results from a randomized trial	International journal of radiation oncology, biology, physics	Wrong population
Hoffman, R. M. and MacDonald, R. and Wilt, T.	2000	Laser prostatectomy for benign prostatic obstruction	Cochrane Database of Systematic Reviews	Wrong population
Hoffman, R. M. and MacDonald, R. and Wilt, T. J.	2004	Laser prostatectomy for benign prostatic obstruction	The Cochrane database of systematic reviews	Wrong population
Hoffman, Victoria and SÃ¶derstrÃ¶m, Lars and Samuelsson, Eva and SÃ¶derstrÃ¶m, Lars	2017	Self-management of stress urinary incontinence via a mobile app: two-year follow-up of a randomized controlled trial	Acta Obstetricia et Gynecologica Scandinavica	Wrong population
Hofmeyer, M. R. and Alexander, N. B. and Nyquist, L. V. and Medell, J. L. and Koreishi, A.	2002	Floor-rise strategy training in older adults	Journal of the American Geriatrics Society	Wrong population
Hoglinger, G. U. and Burn, D. J. and Andres, M. V. and Gomez-Carrillo, B. and Leon, T. and Del Ser, T. and Gomez, J. C. and Tijero, B. and Berganzo, K. and Garcia de Yebenes, J. and Lopez Sendon, J. L. and Garcia, G. and Tolosa, E. and Buongiorno, M. T. and Bargallo, N. and Burguera, J. A. and Martinez, I. and Ruiz-Martinez, J. and Narrativel, I. and Vivancos, F. and Ybot, I. and Aguilar, M. and …	2014	A phase 2 trial of the GSK-3 inhibitor tideglusib in progressive supranuclear palsy	Movement Disorders	Wrong population
Hokanson, J. A. and Grill, W. and Amundsen, C.	2019	Intraurethral stimulation: A possible way to increase intraurethral pressures and prevent urgency incontinence episodes	Neurourology and Urodynamics	Wrong population
Hollingsworth, E. K. and Shah, A. and Vasilevskis, E. and Simmons, S.	2021	The long-term trajectory of geriatric syndromes after acute and post-acute care stay	Journal of the American Geriatrics Society	Wrong population
Holm, A. and Siersma, V. and Cordoba, G. C.	2021	Diagnosis of urinary tract infection based on symptoms: How are likelihood ratios affected by age? a diagnostic accuracy study	BMJ Open	Wrong population
Holm-Larsen, T. and Andersson, F. and Meulen, E. V. D. and Yankov, V. and Rosen, R. C. and Norgaard, J. P.	2014	The nocturia impact diary: A self-reported impact measure to complement the voiding diary	Value in Health	Wrong population
Holmqvist, L. W. and von Koch, L. and Kostulas, V. and Holm, M. and Widsell, G. and Tegler, H. and Johansson, K. and Almazan, J. and de Pedro-Cuesta, J. and WidÃ©n Holmqvist, L. and von Koch, L. and Kostulas, V. and Holm, M. and Widsell, G. and Tegler, H. and Johansson, K. and AlmazÃ¡n, J. and de Pedro-Cuesta, J.	1998	A randomized controlled trial of rehabilitation at home after stroke in southwest Stockholm	Stroke (00392499)	Wrong population
Holmsten, K. and Jensen, N. V. and Mouritsen, L. S. and Jonsson, E. and Mellnert, C. and AgerbÃ¦k, M. and Nilsson, C. and Moe, M. and Carus, A. and Ã–fverholm, E. and et al.	2020	Vinflunine/gemcitabine versus carboplatin/gemcitabine as first-line treatment in cisplatin-ineligible patients with advanced urothelial carcinoma: a randomised phase II trial (VINGEM)	European journal of cancer (Oxford, England : 1990)	Wrong population
Holroyd-Leduc, J. M. and Straus, S. E. and Holroyd-Leduc, Jayna M. and Straus, Sharon E.	2004	Management of urinary incontinence in women: scientific review	JAMA: Journal of the American Medical Association	Wrong population
Holroyd-Leduc J., Resin J., Ashley L., Barwich D., Elliott J., Huras P., et al.	2016	Giving voice to older adults living with frailty and their family caregivers: engagement of older adults living with frailty in research, health care decision making, and in health policy	Research involvement and engagement 2016 Vol. 2 Issue 1 Pages 23-23	Wrong study design
Holtedahl, K. and Verelst, M. and Schiefloe, A.	1998	A population based, randomized, controlled trial of conservative treatment for urinary incontinence in women	Acta obstetricia et gynecologica Scandinavica	Wrong population
Holtedahl K.; Borgquist L.; Donker G.A.; Buntinx F.; Weller D.; Campbell C. et al	2023	Symptoms and signs of urogenital cancer in primary care.	BMC primary care. 24(1) (pp 107),	Wrong population
Homma, S. and Azuma, A. and Taniguchi, H. and Ogura, T. and Mochiduki, Y. and Sugiyama, Y. and Nakata, K. and Yoshimura, K. and Takeuchi, M. and Kudoh, S. and et al.	2012	Efficacy of inhaled N-acetylcysteine monotherapy in patients with early stage idiopathic pulmonary fibrosis	Respirology (Carlton, Vic.)	Wrong population
Homma, Y. and Kawabe, K.	2004	Health-related quality of life of Japanese patients with overactive bladder treated with extended-release tolterodine or immediate-release oxybutynin: a randomized, placebo-controlled trial	World journal of urology	Wrong population
Homma, Y. and Paick, J. S. and Lee, J. G. and Kawabe, K.	2003	Clinical efficacy and tolerability of extended-release tolterodine and immediate-release oxybutynin in Japanese and Korean patients with an overactive bladder: A randomized, placebo-controlled trial	BJU International	Wrong population
Homma, Y. and Uemura, S.	2004	Use of the short form of King's Health Questionnaire to measure quality of life in patients with an overactive bladder	BJU international	Wrong population
Homma, Y. and Yamaguchi, O.	2009	A randomized, double-blind, placebo- and propiverine-controlled trial of the novel antimuscarinic agent imidafenacin in Japanese patients with overactive bladder	International Journal of Urology	Wrong population
Homma, Y. and Yamaguchi, T. and Yamaguchi, O.	2008	A randomized, double-blind, placebo-controlled phase II dose-finding study of the novel anti-muscarinic agent imidafenacin in Japanese patients with overactive bladder	International Journal of Urology	Wrong population
Hon, N. H. and Brathwaite, D. and Hussain, Z. and Ghiblawi, S. and Brace, H. and Hayne, D. and Coppinger, S. W.	2006	A prospective, randomized trial comparing conventional transurethral prostate resection with PlasmaKinetic vaporization of the prostate: physiological changes, early complications and long-term followup	Journal of urology	Wrong population
Hong, K. D. and Kim, J. S. and Ji, W. B. and Um, J. W.	2017	Midterm outcomes of injectable bulking agents for fecal incontinence: a systematic review and meta-analysis	Techniques in coloproctology	Wrong population
Hong, Y. J. and Han, H. J. and Youn, Y. C. and Park, K. W. and Yang, D. W. and Kim, S. and Kim, H. J. and Kim, J. E. and Lee, J. H.	2019	Safety and tolerability of donepezil 23â€‰mg with or without intermediate dose titration in patients with Alzheimer's disease taking donepezil 10â€‰mg: a multicenter, randomized, open-label, parallel-design, three-arm, prospective trial	Alzheimer's research & therapy	Wrong population
Hood, K. and Nuttall, J. and Gillespie, D. and Shepherd, V. and Wood, F. and Duncan, D. and Stanton, H. and Espinasse, A. and Wootton, M. and Acharjya, A. and et al.	2014	Probiotics for Antibiotic-Associated Diarrhoea (PAAD): A prospective observational study of antibiotic-associated diarrhoea (including Clostridium difficile-associated diarrhoea) in care homes	Health Technology Assessment	Wrong population
Hoogenes, J. and Wong, N. and Al-Harbi, B. and Kim, K. S. and Vij, S. and Bolognone, E. and Quantz, M. and Guo, Y. and Shayegan, B. and Matsumoto, E. D.	2018	A Randomized Comparison of 2 Robotic Virtual Reality Simulators and Evaluation of Trainees' Skills Transfer to a Simulated Robotic Urethrovesical Anastomosis Task	Urology	Wrong population
Hoogenes, J. and Wong, N. and Kim, K. and Al-Harbi, B. and Vij, S. and Bolognone, E. and Quantz, M. and Shayegan, B. and Matsumoto, E. D.	2016	Robotic surgical skill acquisition in trainees: a randomized comparison of robotic simulation training and the transfer of skills to a simulated robotic surgical task in the operating room using a 3D printed model	Journal of endourology / Endourological Society	Wrong population
Horn, S. D. and Gassaway, J.	2007	Practice-based evidence study design for comparative effectiveness research	Medical care	Wrong population
Horrocks, Emma J. and Bremner, Stephen A. and Stevens, Natasha and Norton, Christine and Gilbert, Deborah and O'Connell, P. Ronan and Eldridge, Sandra and Knowles, Charles H.	2015	Double-blind randomised controlled trial of percutaneous tibial nerve stimulation versus sham electrical stimulation in the treatment of faecal incontinence: CONtrol of Faecal Incontinence using Distal NeuromodulaTion (the CONFIDeNT trial)	Health technology assessment (Winchester, England)	Wrong population
Horrocks, Emma J. and Chadi, Sami A. and Stevens, Natasha J. and Wexner, Steven D. and Knowles, Charles H.	2017	Factors Associated With Efficacy of Percutaneous Tibial Nerve Stimulation for Fecal Incontinence, Based on Post-Hoc Analysis of Data From a Randomized Trial	Clinical gastroenterology and hepatology : the official clinical practice journal of the American Gastroenterological Association	Wrong population
Horrocks S., Somerset M., Stoddart H. and Peters T.J.	2004	What prevents older people from seeking treatment for urinary incontinence? A qualitative exploration of barriers to the use of community continence services	Family practice 2004 Vol. 21 Issue 6 Pages 689-696	Wrong study design
Horwich, A. and Dearnaley, D. and Huddart, R. and Graham, J. and Bessell, E. and Mason, M. and Bliss, J.	2005	A randomised trial of accelerated radiotherapy for localised invasive bladder cancer	Radiotherapy and oncology	Wrong population
Hosseini, Seyed Vahid and Tahamtan, Mehdi and Khazraei, Hajar and Bananzadeh, Alimohammad and Hajihosseini, Fahimeh and Shahidinia, Seyedeh Saeedeh	2018	Effects of Stapled Hemorrhoidopexy on Anorectal Function: A Prospective Randomized Controlled Trial	Iranian Journal of Medical Sciences	Wrong population
Hou, Wenâ€Hsuan and Lin, Piâ€Chu and Lee, Piâ€Hsia and Wu, Jengâ€Cheng and Tai, Tingâ€En and Chen, Suâ€Ru	2020	Effects of extracorporeal magnetic stimulation on urinary incontinence: A systematic review and metaâ€analysis	Journal of Advanced Nursing (John Wiley & Sons, Inc.)	Wrong population
Houbiers, J. G. A. and van Till, J. W. O. and Kaper, M. and Yavuz, Y. and Martina, R. V. and Cerneus, D. and Melis, J. and Stroosma, O. and Nickel, J. C. and Hanno, P. M. and et al.	2021	An adaptive randomized clinical trial in interstitial cystitis/bladder pain syndrome evaluating efficacy of ASP3652 and the relationship between disease characteristics and Hunner's lesions	World journal of urology	Wrong population
Hougardy, V. and Vandeweerd, J. M. and Reda, A. A. and Foidart, J. M.	2009	The impact of detailed explanatory leaflets on patient satisfaction with urodynamic consultation: a double-blind randomized controlled trial	Neurourology and urodynamics	Wrong population
Houghton, Baerin B. and Chalasani, Venu and Hayne, Dickon and Grimison, Peter and Brown, Christopher S. B. and Patel, Manish I. and Davis, Ian D. and Stockler, Martin R.	2013	Intravesical chemotherapy plus bacille Calmette-GuÃ©rin in non-muscle invasive bladder cancer: a systematic review with meta-analysis	BJU international	Wrong population
Hovdenak Jakobsen, Ida and Juul, Therese and Bernstein, Inge and Christensen, Peter and Jensen, Frank Svendsen and Johansen, Christoffer and Lindhardt Larsen, Susie and Laurberg, SÃ¸ren and Madsen, Mogens RÃ¸rbÃ¦k and Thorlacius-Ussing, Ole and Vind Thaysen, Henriette	2017	Follow-up after rectal cancer: developing and testing a novel patient-led follow-up program. Study protocol	Acta oncologica (Stockholm, Sweden)	Wrong population
Hoy, Wendy E. and Wang, Zhiqiang and Baker, Philip R. A. and Kelly, Angela M.	2003	Secondary prevention of renal and cardiovascular disease: results of a renal and cardiovascular treatment program in an Australian aboriginal community	Journal of the American Society of Nephrology : JASN	Wrong population
Hsiao, Sheng-Mou and Chang, Ting-Chen and Lin, Ho-Hsiung	2019	The probability of re-treatment after discontinuation of a 3-month versus a 6-month course of solifenacin for female overactive bladder: A prospective randomized controlled study	Maturitas	Wrong population
Hsiao, S. M. and Chang, T. C. and Wu, W. Y. and Chen, C. H. and Yu, H. J. and Lin, H. H.	2011	Comparisons of urodynamic effects, therapeutic efficacy and safety of solifenacin versus tolterodine for female overactive bladder syndrome	Journal of Obstetrics and Gynaecology Research	Wrong population
Hsu, J. Y. and Perng, R. P. and Lu, J. Y. and Wu, C. P. and Huang, M. S. and Luh, K. T. and Yang, P. C.	2006	Double-blind randomized parallel group study comparing the efficacy and safety of tiotropium and ipratropium in the treatment of COPD patients in Taiwan	Journal of the Formosan Medical Association	Wrong population
Hsu, W. F. and Hu, W. H. and Chen, Y. N. and Lai, H. H. and Chen, M. K. and Chang, L. C. and Tu, C. H. and Chou, C. K. and Wang, H. P. and Wu, M. S. and et al.	2014	Carbon dioxide insufflation can significantly reduce toilet use after colonoscopy: a double-blind randomized controlled trial	Endoscopy	Wrong population
Hu, G. M. and Yan, Y. H. and Xu, M. and Liu, X. L. and Tao, W. and Xue, B. X.	2022	Prospective comparison of greenlight laser anatomic vaporization-incision technique and photoselective vaporization of the prostate in the treatment of benign prostatic hyperplasia	Zhonghua yi xue za zhi	Wrong population
Hu, H. and Xie, Z. G. and Qin, W. L.	2013	Effect of electroacupuncture intervention at different phases of post-operation on bladder function in patients undergoing cervical cancer operation	Zhen CI yan jiu = acupuncture research	Wrong population
Hu, J. and Chughtai, B. and O'Malley, P. and Halpern, J. and Mao, J. and Scherr, D. and Hershman, D. and Wright, J. and Sedrakyan, A.	2016	Perioperative outcomes, health care costs and survival after robotic-assisted versus open radical cystectomy: a national comparative effectiveness study	International journal of surgery (London, England)	Wrong population
Hu, Jiancong and Fan, Dejun and Lin, Xutao and Wu, Xianrui and He, Xiaosheng and He, Xiaowen and Wu, Xiaojian and Lan, Ping	2015	Safety and Efficacy of Sodium Hyaluronate Gel and Chitosan in Preventing Postoperative Peristomal Adhesions After Defunctioning Enterostomy: A Prospective Randomized Controlled Trials	Medicine	Wrong population
Hu, T. W. and Igou, J. F. and Kaltreider, D. L. and Yu, L. C. and Rohner, T. J. and Dennis, P. J. and Craighead, W. E. and Hadley, E. C. and Ory, M. G.	1989	A clinical trial of a behavioral therapy to reduce urinary incontinence in nursing homes. Outcome and implications	JAMA: Journal of the American Medical Association	INCLUDED
Hu, T. W. and Kaltreider, D. L. and Igou, J. F. and Yu, L. C. and Rohner, T. J.	1990	Cost effectiveness of training incontinent elderly in nursing homes: a randomized clinical trial	Health services research	Wrong outcome
Huang, A. and Hsu, A. and Schembri, M. and Subak, L. and Lisha, N. E. and Chesney, M. A.	2018	A randomized trial of a groupbased therapeutic yoga program for urinary incontinence in older ambulatory women	Global Advances in Health and Medicine	Wrong population
Huang A.; Chesney M.; Schembri M.; Raghunathan H.; Pawlowsky S.; Subak L	2023	Effects of a Pelvic Yoga Program on Genitourinary Quality of Life in Midlife and Older Women with Urinary Incontinence: A Multisite Randomized Trial.	Menopause. Conference: 2023 Annual Meeting of the Menopause Society.Philadelphia, PA United States. 30(12) (pp 1263-1264),	Wrong population
Huang A.; Chesney M.A.; Schembri M.; Vittinghoff E.; Pawlowsky S.; Subak L	2023	THE LESSENING INCONTINENCE WITH LOW-IMPACT ACTIVITY (LILA) TRIAL: A MULTISITE RANDOMIZED TRIAL OF A PELVIC YOGA VERSUS PHYSICAL CONDITIONING PROGRAM IN MIDLIFE AND OLDER WOMEN WITH URINARY INCONTINENCE	Journal of General Internal Medicine. Conference: Annual Meeting of the Society of General Internal Medicine, SGIM 2023. Aurora, CO United States. 38(Supplement 2) (pp S364-S365), 2023	Wrong population
Huang A.; Rowen T.; Chao M.; Gibson C.; Schembri M.; Subak L	2023	A Pilot Randomized Trial of a Telehealth Pelvic Yoga Program for Women with Chronic Pelvic Pain	Journal of Sexual Medicine. Conference: Meeting of the International Society for the Study of Women's Sexual Health, ISSWSH 2023. St Louis, MO United States. 20(Supplement 2) (no pagination),	Wrong population
[truncated: 2,100 more rows]
