# Supplementary material for: The effect of conservative non-pharmacological interventions on the management of urinary incontinence in older adults living with frailty: Systematic review and meta-analysis
Source: PLoS One. 2025 May 14;20(5):e0322742. doi: 10.1371/journal.pone.0322742 (PMC12077729; doi:10.1371/journal.pone.0322742)
Supplement: S2 Table — (XLSX) [file pone.0322742.s006.xlsx]

## Sheet: Intervention table
S2 Table. Data Extraction
Review details	Aim	Participant information	Intervention details	Control group details	Summary of findings of review
Aslan et al, 2008. Bladder training and Kegel Exercises for Women with Urinary Complaints Living in a Rest Home	To determine the effectiveness of bladder training and Kegel exercises for urinary incontinence in older women living in a rest home in Turkey	Female sample, 64 Turkish nursing home residents included (IG = 33; CG = 31). Inclusion criteria: 65 or older, lived in residential care for at least 6-months, regular complaints of urinary wetting, urgency, frequency or nocturia, no chronic or neurological illness, score > 23 Mini-Mental Test, score 0-3 Rankin scale, literacy and motor skills to record their data. UI assessed with ICS 1-hour pad…	Intervention group: 6-8 weeks of individual treatment provided by an experienced Urogynaecological Nurse, 3-4 times per week with once weekly follow up meetings to progress training. Given education and written instructions on daily Bladder training programme and Pelvic Floor Muscle Exercises (Kegel exercises), urge suppression techniques and bladder diairies to be completed daily. The training i…	Usual care over 6 -8 week period with follow up at 6 months	Subjective outcomes: Significant effect in urgency, frequency and nocturia at 8 weeks and 6 months (p < 0.05) from pre- treatment levels (bladder diary) in IG comapred to CG. Objective outcomes: statistically significant decrease in leakage of urine at 8 weeks and 6 months (p<0.001) from pre- treatment levels (pad test), statistically significant increase in pelvic floor muscle strength at 8 week…
Hodl et al, 2019. Effectiveness of conservative urinary incontinence management among female nursing home residents- A cluster RCT	To measure the effectiveness of 29 evidence-based nursing recommendations regarding the conservative management of urinary incontinence in Austrian Nursing Homes	381 Austrian female nursing home residents (IG = 216, CG = 165) resident in NH for duration of study (3 months). UI diagnosed via questionnaire. Patients had dementia/cogntive impairment and mild to moderate scores on Care Dependency Scale. Nursing Homes were included if they did not have an evidence- based UI guidleine in place, nurses had no specialised UI training in past 2 years, no specialis…	Nurse Manager /person responsible for the study received verbal and written information on the 29 recommended guidelines for conservative management of UI in a 1 -hour instructional meeting after baseline measurements. They were given detailed information regarding nurse recommendations, discussion, and printed material and they distributed this information to the rest of their Nursing staff. The…	Nursing care as usual (eg daily routine UI care in the institution) over 3 months	Primary outcome: participants in the IG had a lower risk of experiencing daily UI than those in CG, p = 0.02. Other outcomes: increase in UI diagnosis in IG than CG not supported by the results. IG participants 5 times more likely to receive recommended interventions than CG, p = 0.00 and IG participants less likely to recieve absorbent products than CG , p = 0.01.
Hu et al., 1989. A Clinical Trial of a Behavioural Therapy to Reduce Urinary Incontinence in Nursing Homes	To evaluate the effectiveness and implications of one type of behavioural therapy program (prompted voiding and hourly checks) for urinary incontinence	Female sample N = 143 (IG = 72; CG = 71) in residential care in the USA. Inclusion criteria: 65 years or older, incontinence during the daytime and with the ability to recognise own name. Had significant functional (Katz ADL Score) and cogntive impairment (MMSE).	Duration was 13 weeks, with behavioural therapy program implemented 14 hours/day 7 days a week. Program of hourly checking and prompting of individuals to toilet (with assistance if necessary) implemented by Nursing Research Assistants (NRAs), with praise given for being dry on the scheduled check or for successful toileting and provision of social reinforcement in the form of special attention.I…	Usual incontinence-related care (eg. no prompted toileting was enforced) over 13 weeks.	Primary outcome: Statistically significant reduction in the number of wet episodes, both with respect to the treatment group's baseline levels of incontinence and in comparison to the control group. Statistically significant effect at 6 weeks, with reduction of 0.4 wet episodes per day in treatment group to 0.01 wet episodes in the control group (p <0.05). This remained at the end of 13 week inte…
Kim et al, 2011. The effects of multidimensional exercise on functional decline, urinary incontinence, and fear of falling in community-dwelling elderly women with multiple symptoms of geriatric syndrome: A randomized controlled and 6-month follow-up trial.	To evaluate the effects of multidimensional exercises targeted at reducing the symptoms of functional decline, urinary incontinence andn fear of falling in community-dwelling elderly Japanese women with multiple symptoms of geriatric syndromes (MSGS)	Female sample N = 61 ( IG = 31; CG = 30) in community setting in Itabashi ward of Metropolitan Tokyo. Inclusion criteria: Screened on three geriatric syndromes - functional decline, urinary incontinence, and dear of falling. Must have two or more geriatric syndromes to participate. Age 70 or older. Screened for UI on a frequency scale.	Multidimensional group exercise intervention, with 60 minute classes twice per week for 3 months deovered by staff of the Tokyo Metropolitan Institute of Gerontology (TMIG) Centre. Interventions included weightbearing exercises, pelvic floor muscle exercises, chair exercises, resistance band exercises, exercises sitting on training balls, walking abilty training and balance training. During the 6…	Control group attended a general health education class (albumin, osteoporsis and prevention of malnutrition) held at the TMIG Centre once a month for 3 months.	At 3 months, the intervention group showed significant decrease in MSGS compared to the control group (p=0.001). Within- group scores of MSGS within the intervention group showed decrease at 3 months and 6 months (p < 0.001). The cure rate for urinary incontinence in the Intervention group was 43.3% after the 3 month exercise and 26.7% at 6 month follow up and no significant improvement reported …
Lai et al, 2017. Using Prompted Voiding to Manage Urinary Incontinence in Nursing Homes: Can it be sustained?	To examine whether the use of Prompted Voiding by Nursing Home staff to manage urinary incontinence among residents in Nursing Homes would be effective in reducing UI in residents and be sustained over a period of 6 months.	52 participants (IG = 26; CG = 26), were enrolled from 5 Nursing Homes (care and attention homes run by the Protestant faith and governed by Department of Social Welfare of the Hong Kong Government). Mixed gender sample. Inclusion criteria: admitted to facility > 6 months, stable rate of incontinence over last 6 months (incontinence defined as presence of at least 2 episodes of urinary leakage/we…	Prompted voiding (PV) in the intervention group was scheduled every 2 or 2½ hours from 7 am to 7 pm (or a more suitable schedule was negotiated with each home) for 7 days a weeks over a duration of 6 months. Nursing home staff would praise the particpants if they maintained dryness and had voided in the toilet when prompted. PV delivered by Nursing Home Staff (enrolled Nurses and Nurse aides) who…	Control group received usual care over 6 months.	At 3 months (T1), a significant difference ( p < 0.001) was seen between the Intervention and Control groups in total continent toileting per day but no significant differences in the other 3 primary outcomes. At 6 months (T2), significant differences in wet episodes per day (p = 0.001), incontinence rate per day (p = 0.001) and total continent toileting per day (p < 0 .001) were observed between…
Lee et al, 2017. Effects of Pelvic Floor Muscle Exercise on Urinary Incontinence in Elderly Women with Cognitive Impairment	To evaluate the effect of PFME on the improvement of UI in elderly women with mild CI.	98 Korean Female patients (IG = 52; CG = 46) with mild cognitive impairment or mild Alzheimer disease (diagnosed by Neuologist/Neuropsychologist and MMSE) and UI (FVC and ICIQ-SF- UI and QoL) included. Exclusion criteria: severe dementia with behavioural disturbances, previous pelvic surgery, urinary tract infections, pelvic organ prolapse, inability to communicate and contract pelvic floor muscl…	IG group received 6 sessions of pelvic floor muscle exercises (60 minutes per session at 2-week intervals) with vaginal palpation and verbal feedback provided over the course of 12 weeks. PFME instructions were provided by an expert Physiotherapist and patients received education about the mechanism of UI, anatomy of pelvic floor muscle, and bladder training with urge suppression. Between each se…	Control group received education about mechanism of UI, anatomy of pelvic floor muscle (as did PFME group) plus education about conservative treatment such as lifestyle modification and BT over 12 weeks.	FVC and ICIQ-SF measured at 4 and 12 weeks. No significant differences for any of the outcome measures in either group at 4 weeks. At 12 weeks, significant reduction in UI episodes in the PFME group in comparison to the control group (p < 0.001). The mean number of micturition episodes decreased in the PFME group in comparison to the control group ( p < 0.001). No significant difference between g…
Schnelle et al, 2002. Translating Clinical Research into Practice: A Randomized Controlled Trial of Exercise and Incontinence Care with Nursing Home Residents.	To examine clinical outcomes and describe staffing requirements of an incontinence and exercise intervention, Functional Incidental Training (FIT) in four Nursing Homes in the US	190 (IG = 94; CG = 96), American nursing home residents, majority female. Inclusion criteria - incontinent of urine, free of catheter, able to follow a one-step instruction (eg move your hand). Had cognitive impairment (MMSE), high sickness severity (CIRS-G), mutliple co-morbidites and medications. Exclusion criteria - on post-acute skilled care, terminally ill.	IG group received intervention (FIT- incontinence care integrated with exercise) for 32 weeks. Implemented every 2 hours, between 8am to 4.30 pm, 5 days a week for a possible of 4 care episodes a day by reserach staff. Residents prompted to toilet and changed if wet. Before or after incontinence care, IG residents encouraged to walk/wheel and repeat sit-to-stands up to 8 times. During one episode…	Control group received usual care from NH staff over 32 weeks.	Incontinence: Improvement in Intervention group in comparison to control group in UI frequency (p < 0.01), appropriate urine toileting ratio (p < 0.01). Endurance: Intervention improved performance or prevented decline in all measures but control group significantly disimproved except in stands level of assistance. Upper body strength: significant improvement in Intervention group for both arm ra…
Schnelle et al, 2010. A Controlled Trial of an Intervention to improve Urinary and Faecal Incontinence and Constipation	To evaulate the effects of a multicomponent intervention on urinary and faceal incontinence outcomes in nursing home residents	125 American nursing home residents (IG=65; CG = 60), mixed gender, from 6 Nursing Homes. Inclusion criteria: Incontinent, not comatose, not short-term stay residents. Cognitive impaiment screened (MMSE), with 95% needing a proxy to consent.	Intervention delivered by trained research staff consisted of combined toileting assistance (checked for incontinence and prompted to use the toilet), exercise (prompted to repeat sit to stands and walk or propel wheelchair for up to 5 minutes per care episode) and choice of food and fluid snacks every 2 hours, aiming for 4 intervention episodes between 7.00am and 3.30 pm, 5 days/ week for 12 wee…	Control group received usual care from Nursing Home staff over 12 weeks.	Effect on UI: reduction in frequency of UI (p <0.05) and on percentage of appropriate toileting (p<0.001). Effect on physical activity: Increase in number of activities (p < 0.001) and in number of minutes in activities (p < 0.001). Effect on food and fluid intake: significant effect on fluid intake( p < 0.001) and calorie intake (p < 0.001). Subjects with more cognitive impairment were most resp…
Suzuki et al, 2018. Ultrasound-assisted prompted voiding care for managing urinary incontinence in nursing homes: A randomized clinical trial	The aim was to determine whether ultrasound-assisted prompted voiding (USAPV) is more efficacious than conventional prompted voiding (CPV) for managing UI in Nursing Home Residents	119 (IG = 62; CG = 57) nursing home residents, mixed gender, mostly female, from 13 Japanese Nursing Homes. Inclusion: age > 65 years, care-needs level 1 or more, using pads or diapers because of UI, post-void residual urine volume less than 300 ml. Had moderate to severe co-morbdidties (Charlson Co-morbidity Index),sevre physical dependency (Barthel Index), cogntive impairment (MMSE), depression…	In the IG (USAPV group), over 8 weeks, the caregivers (NH staff) regularly monitored urine volume every 2-3hrs with the ultrasound device and prompted residents to void when volume was more than 75% of the individually pre-fixed bladder capacity. Physical assistance provided when needed. The amount of residual urine volume was measured at least twice during the recording of the frequency-volume c…	In the CG (CPV) group, caregivers asked the residents every 2-3 hours whether they needed to void and prompted them to void when the answer was yes. The residents could void at any other time they needed to and were given physical assistance to toilet as required over an 8 week period.	Primary outcomes: Change in Daytime urine loss: Statistically greater in the USAPV than in the CPV group, p= 0.018, Daytime urine loss (median): significantly decreased in the USAPV group p = 0.008, Decrease in daytime urine loss by > 25%: greater in USAPV than CPV group, p = 0.020. QOL: measured via EQ-5D and showed no change in either group. Secondary outcome measures: no change in either group…
Tak et al, 2012. Does improved functional performance help to reduce urinary incontinence in institutionalized older women? A multicentre randomized clinical trial.	The aim was to compare a group-based behavioural exercise programme to prevent or reduce UI by improving functional performance, with usual care in women resident in homes for the elderly.	192 Female nursing home residents (IG = 102; CG = 90) in 20 homes for the elderly in the Netherlands. Inclusion criteria: being female and having sufficient cognitive (Cogntive Screening Test) and physical function (Barthel Index) to allow them to participate.had multiple co-morbidities. Exclusion criteria: catherized, score of 9.6 or lower on cognitive screening test (CST), could not use toilet …	Intervention, the Incondition Programme, addressed behavioural aspects of continence and a group- exercise programme, that included bladder training, strengthening the pelvic floor muscles and improving physical performance. The behavioural element aimed to improve the control of micturition by improving knowledge about continence, improving toilet behaviour (position, relaxation etc.), BT, and P…	Usual care including prescription of incontinence pads and toilet assistance over 22 weeks.	Primary outcomes: Improvement only in physical performance, p < 0.001 in the intervention group and although there was a reduction in UI and severity (frequency) of UI in both groups only in study compliant participants, no significant difference was found. Secondary outcome measures: no differences in QOL measures, SF 12 and I-QOL.
van Houten et al, 2007. Urinary incontinence in Disabled Elderly Women: A Randomized Clinical Trial on the Effect of Training Mobility and Toileting Skills to Achieve Independent Toileting	The aim was to investigate the effect of training mobility and toileting skills on the severity of UI in elderly, dependent women.	57 female residents of Nursing Homes, Homes for the Elderly or attendees at Day Centres in the Netherlands (IG = 29; CG = 28). Inclusion criteria: 65 years or older, UI episodes 2 or more per-week for 3 or more months, mild-moderate mobility or transfer impairment, able to toilet independently (walking or wheelchair independent or with assistance), no dementia, could have MCI (MMSE), physical imp…	Individualised interventions provided by Physiotherapists and/ or Occupational Therapists of a specifically developed training programme for mobility and toileting skills. Practised for 30 minutes 3 times/ week, over a period of a minimum of 1 week (3 sessions) to a maximum of 8 weeks (24 sessions). Programme ended if a participant was able to perform all targeted tasks within the threshold time.	Usual care over 8 weeks.	Primary outcome: decrease in the 24 hour urine loss (pad test) p =0.07, with daytime decrease of p = 0.47 and nighttime decrease of p = 0.15, none of which statistically significant. 3 women in IG and O in CG became continent. Secondary outcomes: Change from dependent to independent toileting: 6 in IG and 2 in CG but not statistically significant. Change in toilet timing test: statistically signi…
Vinsnes et al, 2012. Effect of physical training on urinary incontinence: a randomized parallel group trial in nursing homes	The aim was to investigate if an individualised training programme designed to improve activity of daily living (ADL) and physical capacity has any impact on UI in NH residents.	98 Norwegian Nursing Home residents, (IG= 48 and CG = 50), mixed gender (mostly women). Inclusion criteria: aged 65 years or older, resident in NH for > 3 months and needed assistance for at least 1 ADL Screened for UI (staff) and cogntive impairment (MMSE). Women were older than men, p= 0.001. Exclusion criteria: life expectancy < 6 months. Overall prevalence of UI was 80.6%.	Intervention provided by 2 external Physiotherapists and Occupational Therapists over 3 months. Training programme in physical activity and ADL training, tailored to each individual in IG (exercise part of Functional Incidental Training (FIT) programme). Training in transfer and walking ability, balance, muscle strength and endurance offered in goups or individual sessions. ADL training performed…	Usual care from NH staff based on an individualised care plan over 3 months.	Primary outcome: UI as measured by a 24 hour pad weighting test: statistically significant reduction in leakage in IG after adjusting for baseline leakage, age, sex and functional status, p = 0.03. Secondary outcome: Functional status relating to toileting habits: regression analysis in the IG showed that increasing age (p = 0.036), low functional level (need all help) , (p = 0.028) were statisti…
BT= Bladder Training; CG= Control Group; FI= Faecal incontinence; FVC= Fequency Volume Chart; ICIQ-SF= International Consultation on Incontinence Questionnaire-Short Form; IG= Intervention Group; NICE= National Institute for Health and Care Excellence; NH= Nursing Home; PFME= Pelvic Floor Muscle Exercises; PFMT= Pelvic Floor Muscle Training; QOL= Quality of Life; UI= Urinary Incontinence
